# Supplementary material for: Proteomic and Phosphoproteomic Analyses during Plant Regeneration Initiation in Cotton (Gossypium hirsutum L.)
Source: Genes (Basel). 2024 Aug 15;15(8):1079. doi: 10.3390/genes15081079 (PMC11353933; doi:10.3390/genes15081079)
Supplement: Supplementary file 1 [file genes-15-01079-s001.zip]

Archive with 5 entries (4 files):
- Supplement Tables_Apr 10, 2024/
- Supplement Tables_Apr 10, 2024/Table S1.xlsx
- Supplement Tables_Apr 10, 2024/Table S2.xlsx
- Supplement Tables_Apr 10, 2024/Table S3.xlsx
- Supplementary Figures_Jul 25, 2024.zip
