# Supplementary material for: Proteomic and Phosphoproteomic Analyses during Plant Regeneration Initiation in Cotton (Gossypium hirsutum L.)
Source: Genes (Basel). 2024 Aug 15;15(8):1079. doi: 10.3390/genes15081079 (PMC11353933; doi:10.3390/genes15081079)
Supplement: Supplementary file 1 [file genes-15-01079-s001.zip › Supplement Tables_Apr 10, 2024/Table S1.xlsx]

## Sheet: proteome
Table S1. Annotation of DAP and DRPP clusters for HCA analysis.
Protein accession	Protein description	Gene name	MW [kDa]	Score	Coverage [%]	Peptides	PSMs	Unique peptides	NEC1	NEC2	NEC3	PEC1	PEC2	PEC3	GE1	GE2	GE3	PEC/NEC Ratio	PEC/NEC P value	GE/NEC Ratio	GE/NEC P value	GE/PEC Ratio	GE/PEC P value	Cluster	Membership
A0A1U8PH42	protein argonaute 4-like OS=Gossypium hirsutum GN=LOC107959046	LOC107959046	101.98	45.85	33.3	30	73	3	0.461	0.435	0.472	1.22	1.135	1.159	1.243	1.253	1.123	2.569	4.1295e-06	2.645	2.1115e-05	1.03	0.52536	Cluster1	0.975722
A0A1U8PP38	ribonuclease P protein subunit p25-like protein isoform X2 OS=Gossypium hirsutum GN=LOC107961265	LOC107961265	23.401	4.8302	6.1	1	1	1	0.42	0.359	0.454	1.177	1.051	1.166	1.238	1.497	1.196	2.753	0.00020023	3.188	0.00029722	1.158	0.14274	Cluster1	0.718138
A0A1U8PV46	serine/arginine-rich SC35-like splicing factor SCL30A OS=Gossypium hirsutum GN=LOC107962942	LOC107962942	30.53	16.401	17.2	4	5	2	0.506	0.385	0.479	1.134	1.156	1.134	1.175	1.254	1.381	2.499	0.0081356	2.781	0.00042386	1.113	0.157739	Cluster1	0.808729
A0A1U8PV90	protein QUIRKY-like OS=Gossypium hirsutum GN=LOC107962970	LOC107962970	114.97	41.776	7.4	6	7	2	0.562	0.572	0.479	1.038	1.249	1.223	1.289	1.103	1.165	2.176	0.00066398	2.205	0.00040046	1.013	0.854	Cluster1	0.986983
I3NMV9	RNA-dependent RNA polymerase OS=Gossypium hirsutum GN=LOC107939800	LOC107939800	131.73	2.8998	0.8	1	2	1	0.445	0.327	0.398	1.409	1.402	1.466	1.008	1.022	1.065	3.656	0.0048558	2.645	0.00043549	0.724	0.000119323	Cluster1	0.786842
A0A1U8IKV2	LOW QUALITY PROTEIN: chromatin structure-remodeling complex protein SYD-like OS=Gossypium hirsutum GN=LOC107895764	LOC107895764	374.31	9.381	1.7	6	6	5	0.544	0.601	0.689	1.124	1.098	1.07	1.216	1.281	1.193	1.795	0.00108277	2.012	0.00060289	1.121	0.0112374	Cluster1	0.53711
A0A1U8JAU4	tRNA-dihydrouridine(47) synthase [NAD(P)(+)] OS=Gossypium hirsutum GN=LOC107903715	LOC107903715	80.817	50.844	16.7	11	13	11	0.521	0.548	0.625	1.217	1.204	1.21	1.166	1.133	1.08	2.143	0.0050007	1.995	0.00029702	0.931	0.084897	Cluster1	0.96095
A0A1U8HT11	THUMP domain-containing protein 1 homolog OS=Gossypium hirsutum GN=LOC107889304	LOC107889304	42.286	29.382	15.8	4	4	4	0.431	0.618	0.475	1.144	1.21	1.242	1.146	1.165	1.218	2.36	0.00140039	2.316	0.00146	0.981	0.5736	Cluster1	0.997809
A0A1U8JUI6	zinc finger CCCH domain-containing protein 19-like isoform X2 OS=Gossypium hirsutum GN=LOC107909066	LOC107909066	57.933	12.198	11.3	5	5	5	0.557	0.572	0.668	1.289	1.152	1.213	1.053	1.129	1.104	2.033	0.0004011	1.829	0.00054452	0.899	0.051582	Cluster1	0.905647
A0A1U8K9R7	glycine-rich RNA-binding protein 2, mitochondrial-like OS=Gossypium hirsutum GN=LOC107914737	LOC107914737	14.662	66.766	30.2	3	5	3	0.551	0.508	0.503	1.309	1.333	1.258	1.068	1.073	1.096	2.497	1.53662e-05	2.072	1.8433e-05	0.83	0.00059603	Cluster1	0.842493
A0A1U8KCF7	U1 small nuclear ribonucleoprotein 70 kDa-like OS=Gossypium hirsutum GN=LOC107914294	LOC107914294	56.065	44.023	17.8	9	15	9	0.436	0.568	0.471	1.143	1.087	1.075	1.285	1.243	1.206	2.241	0.00054421	2.532	0.00031816	1.13	0.0097235	Cluster1	0.696729
A0A1U8KE85	serine/arginine-rich SC35-like splicing factor SCL28 isoform X2 OS=Gossypium hirsutum GN=LOC107916120	LOC107916120	34.793	7.8611	12.9	4	5	4	0.56	0.552	0.602	1.143	1.132	1.115	1.203	1.192	1.141	1.978	1.81389e-05	2.063	2.0452e-05	1.043	0.078463	Cluster1	0.935757
A0A1U8L0Y2	uncharacterized protein LOC107922695 isoform X2 OS=Gossypium hirsutum GN=LOC107922695	LOC107922695	31.812	3.7682	11.5	3	3	3	0.508	0.517	0.498	1.161	1.227	1.269	1.211	1.1	1.16	2.401	3.1606e-06	2.279	1.51318e-05	0.949	0.2409	Cluster1	0.985714
A0A1U8LG77	DNA ligase OS=Gossypium hirsutum GN=LOC107927137	LOC107927137	88.549	129.35	16.1	11	14	11	0.508	0.563	0.521	1.167	1.138	1.196	1.2	1.183	1.233	2.199	2.0341e-05	2.271	1.79518e-05	1.033	0.160082	Cluster1	0.965307
A0A1U8LUL1	probable calcium-binding protein CML27 OS=Gossypium hirsutum GN=LOC107930954	LOC107930954	17.162	150.95	57.8	10	23	5	0.362	0.324	0.363	1.461	1.439	1.461	0.994	1.01	1.017	4.157	0.00070039	2.88	4.9519e-06	0.693	8.4041e-07	Cluster1	0.777009
A0A1U8M761	ATP-dependent DNA helicase 2 subunit KU70-like OS=Gossypium hirsutum GN=LOC107934687	LOC107934687	70.449	90.039	22.6	12	14	12	0.5	0.472	0.482	1.16	1.157	1.079	1.198	1.192	1.236	2.336	4.1168e-06	2.494	7.28e-07	1.068	0.066064	Cluster1	0.907133
A0A1U8MVD7	WUSCHEL-related homeobox 9-like OS=Gossypium hirsutum GN=LOC107941722	LOC107941722	41.526	2.1202	5	2	2	2	0.611	0.445	0.665	1.364	1.373	1.697	0.877	0.849	0.822	2.576	0.0025221	1.481	0.081441	0.575	0.00177661	Cluster1	0.421536
A0A1U8HYE7	pyruvate decarboxylase 2-like OS=Gossypium hirsutum GN=LOC107890945	LOC107890945	65.125	4.0411	21.5	9	21	1	0.285	0.347	0.375	1.283	1.016	1.189	1.338	1.274	1.378	3.464	0.00030475	3.962	8.1427e-05	1.144	0.128159	Cluster1	0.832572
A0A1U8P3T9	methyltransferase-like protein 1 OS=Gossypium hirsutum GN=LOC107953938	LOC107953938	132.51	27.765	6.2	7	9	7	0.452	0.444	0.497	1.15	0.999	1.092	1.176	1.333	1.355	2.327	9.8878e-05	2.774	5.833e-05	1.192	0.044621	Cluster1	0.488821
A0A1U8PM09	11-beta-hydroxysteroid dehydrogenase-like 5 OS=Gossypium hirsutum GN=LOC107960388	LOC107960388	39.84	5.8741	8.7	3	3	3	0.499	0.421	0.422	0.809	0.735	0.797	1.699	1.657	1.554	1.744	0.00092482	3.659	3.5525e-05	2.097	4.4809e-05	Cluster2	0.536075
A0A1U8PUW9	zinc-finger homeodomain protein 5-like OS=Gossypium hirsutum GN=LOC107962890	LOC107962890	31.323	9.9014	11	3	5	2	0.308	0.361	0.334	0.572	0.668	0.663	1.812	1.867	1.892	1.897	0.00071935	5.554	1.7628e-06	2.927	3.6208e-05	Cluster2	0.766947
G3M3J0	Seed storage protein legumin B (Fragment) OS=Gossypium hirsutum GN=legB_Dt	legB_Dt	56.291	323.31	28.9	10	26	10	0.531	0.459	0.507	0.668	0.598	0.622	1.746	1.711	1.735	1.261	0.0123973	3.468	0.00121611	2.75	3.3377e-06	Cluster2	0.98479
Q53WZ7	Lea4-A108 protein OS=Gossypium hirsutum GN=Lea4-D9	Lea4-D9	11.072	53.242	83.3	11	50	11	0.362	0.406	0.326	0.37	0.385	0.414	1.901	2.031	2.064	1.069	0.3871	5.481	1.76e-05	5.129	1.2292e-06	Cluster2	0.858877
A0A1U8IPZ7	glucose and ribitol dehydrogenase homolog 1-like OS=Gossypium hirsutum GN=LOC107899107	LOC107899107	37.506	108.04	52.9	14	46	5	0.555	0.455	0.504	0.513	0.576	0.569	1.675	1.631	1.697	1.095	0.24472	3.304	3.6806e-05	3.017	4.3992e-06	Cluster2	0.894039
A0A1U8IRL4	embryonic protein DC-8-like OS=Gossypium hirsutum GN=LOC107899513	LOC107899513	44.549	177.17	41.5	18	37	6	0.319	0.3	0.334	0.675	0.627	0.649	1.79	1.759	1.859	2.047	4.2512e-05	5.675	5.0031e-07	2.772	1.4332e-06	Cluster2	0.608181
A0A1U8JCT7	uncharacterized protein LOC107905861 OS=Gossypium hirsutum GN=LOC107905861	LOC107905861	92.636	213.13	15.7	9	10	2	0.593	0.678	0.565	0.878	0.935	0.831	1.31	1.474	1.492	1.44	0.0046794	2.329	0.00024321	1.617	0.00086195	Cluster2	0.52524
A0A1U8JNN8	lysine-specific demethylase JMJ25-like OS=Gossypium hirsutum GN=LOC107909028	LOC107909028	121.41	24.21	8.4	7	7	2	0.601	0.576	0.673	0.791	0.778	0.853	1.498	1.391	1.583	1.309	0.0076155	2.417	0.000120581	1.846	0.000199627	Cluster2	0.946804
A0A1U8JT74	embryonic protein DC-8-like OS=Gossypium hirsutum GN=LOC107908729	LOC107908729	62.916	94.055	48	26	51	10	0.564	0.496	0.556	0.679	0.71	0.76	1.739	1.712	1.69	1.33	0.0054377	3.181	4.8855e-06	2.392	1.66602e-05	Cluster2	0.997558
A0A1U8HV05	embryonic protein DC-8-like OS=Gossypium hirsutum GN=LOC107889787	LOC107889787	62.738	21.384	42.1	21	44	5	0.352	0.442	0.434	0.426	0.579	0.545	1.814	1.796	1.943	1.262	0.125804	4.522	3.9868e-05	3.583	0.000184271	Cluster2	0.963283
A0A1U8KEE0	1-Cys peroxiredoxin-like OS=Gossypium hirsutum GN=LOC107916248	LOC107916248	24.393	141.21	67.6	16	64	7	0.352	0.376	0.358	0.53	0.532	0.585	1.865	1.865	1.888	1.517	0.00039565	5.173	6.8304e-08	3.411	0.0007011	Cluster2	0.995538
A0A1U8L051	18 kDa seed maturation protein-like OS=Gossypium hirsutum GN=LOC107921073	LOC107921073	16.871	67.766	42.1	6	11	2	0.347	0.408	0.214	0.518	0.544	0.461	1.667	1.692	1.96	1.572	0.072223	5.489	0.00098088	3.492	6.1018e-05	Cluster2	0.98977
A0A1U8LEU2	uncharacterized protein LOC107926732 isoform X3 OS=Gossypium hirsutum GN=LOC107926732	LOC107926732	17.939	2.2669	10.4	1	1	1	0.523	0.51	0.567	0.674	0.804	0.75	1.614	1.643	1.583	1.393	0.0054986	3.025	2.5578e-06	2.172	0.000119839	Cluster2	0.956103
A0A1U8LMX7	uncharacterized protein LOC107929052 OS=Gossypium hirsutum GN=LOC107929052	LOC107929052	149.31	323.31	48.2	58	187	13	0.399	0.345	0.427	0.471	0.509	0.474	1.777	1.808	1.803	1.242	0.031417	4.601	0.00169885	3.706	4.2532e-07	Cluster2	0.953375
A0A1U8LT60	uncharacterized protein LOC107930585 OS=Gossypium hirsutum GN=LOC107930585	LOC107930585	8.3972	44.173	37	3	6	3	0.368	0.39	0.449	0.518	0.512	0.552	1.893	1.853	1.967	1.311	0.0125823	4.733	1.72551e-05	3.611	7.9676e-07	Cluster2	0.977248
A0A1U8LW61	lysine-specific demethylase REF6 OS=Gossypium hirsutum GN=LOC107931453	LOC107931453	182.25	19.166	1.2	1	1	1	0.632	0.607	0.786	0.856	0.872	0.894	1.372	1.457	1.325	1.295	0.08264	2.051	0.00103846	1.584	0.000116239	Cluster2	0.814892
A0A1U8HY31	ABC transporter B family member 19 isoform X2 OS=Gossypium hirsutum GN=LOC107888623	LOC107888623	125.05	8.2706	6.3	7	9	2	0.654	0.631	0.633	0.664	0.709	0.778	1.553	1.422	1.726	1.121	0.07612	2.451	9.8915e-05	2.185	0.00042018	Cluster2	0.94162
A0A1U8MHP0	low-temperature-induced 65 kDa protein-like OS=Gossypium hirsutum GN=LOC107936859	LOC107936859	60.333	96.678	39.3	16	27	6	0.764	0.836	0.734	0.694	0.721	0.686	1.422	1.46	1.337	0.9	0.065679	1.808	0.00021886	2.008	2.032e-05	Cluster2	0.67897
A0A1U8MR03	late embryogenesis abundant protein-like OS=Gossypium hirsutum GN=LOC107939175	LOC107939175	9.5337	92.16	61.9	4	6	4	0.558	0.624	0.479	0.518	0.519	0.694	1.507	1.521	1.724	1.042	0.77768	2.861	0.00027912	2.745	0.00066404	Cluster2	0.859156
A0A1U8N0J0	outer envelope pore protein 16-2, chloroplastic-like OS=Gossypium hirsutum GN=LOC107943364	LOC107943364	18.644	12.744	27.3	5	6	4	0.301	0.318	0.347	0.619	0.616	0.709	1.895	1.886	1.771	2.012	0.00035588	5.747	1.5269e-06	2.856	3.6346e-05	Cluster2	0.663146
A0A1U8N4F4	low-temperature-induced 65 kDa protein-like OS=Gossypium hirsutum GN=LOC107943476	LOC107943476	59.694	297.04	39.6	16	25	6	0.323	0.426	0.323	0.559	0.668	0.631	1.804	1.653	1.623	1.733	0.0063564	4.739	8.4867e-05	2.734	8.1514e-05	Cluster2	0.834122
A0A1U8N8W5	embryogenic cell protein 40-like OS=Gossypium hirsutum GN=LOC107945021	LOC107945021	21.985	309.07	44.6	5	12	5	0.185	0.352	0.23	0.401	0.495	0.446	1.776	1.875	1.946	1.75	0.040558	7.297	0.0087759	4.171	2.3655e-05	Cluster2	0.977295
A0A1U8NGV9	em protein H5-like OS=Gossypium hirsutum GN=LOC107948294	LOC107948294	10.074	41.277	46.8	5	14	5	0.361	0.319	0.384	0.541	0.606	0.57	1.733	1.796	1.83	1.614	0.001644	5.037	4.5072e-06	3.121	3.1323e-06	Cluster2	0.960466
A0A1U8NKQ2	embryonic protein DC-8-like OS=Gossypium hirsutum GN=LOC107948530	LOC107948530	44.521	45.717	42	18	34	6	0.501	0.515	0.507	0.581	0.527	0.582	1.8	1.808	1.851	1.11	0.037958	3.584	2.1764e-08	3.23	2.0856e-06	Cluster2	0.899232
A0A1U8NLD5	11-beta-hydroxysteroid dehydrogenase 1B-like OS=Gossypium hirsutum GN=LOC107949608	LOC107949608	39.242	10.685	45.4	15	34	2	0.272	0.346	0.334	0.556	0.653	0.603	1.825	1.805	2.011	1.903	0.00184039	5.925	2.3545e-05	3.113	3.9641e-05	Cluster2	0.807862
A0A1U8NVX0	late embryogenesis abundant protein D-29-like OS=Gossypium hirsutum GN=LOC107951546	LOC107951546	35.318	95.177	35.7	15	40	7	0.268	0.286	0.254	0.528	0.482	0.54	1.947	1.937	1.905	1.918	0.00018122	7.165	2.9577e-07	3.735	1.5425e-06	Cluster2	0.895898
A0A1U8I014	LOW QUALITY PROTEIN: H/ACA ribonucleoprotein complex subunit 4-like OS=Gossypium hirsutum GN=LOC107891348	LOC107891348	62.197	84.701	26.4	12	18	12	0.49	0.489	0.489	0.917	0.94	0.879	1.354	1.346	1.422	1.864	0.00099541	2.808	0.00028235	1.507	9.876e-05	Cluster3	0.955231
A0A1U8PTJ9	U4/U6.U5 tri-snRNP-associated protein 2-like isoform X2 OS=Gossypium hirsutum GN=LOC107961935	LOC107961935	63.988	43.824	13.8	6	6	3	0.569	0.583	0.529	1.095	1.055	1.061	1.306	1.282	1.226	1.91	3.6324e-05	2.269	1.95274e-05	1.188	0.00145975	Cluster3	0.654502
A0A1U8PTQ6	methyl-CpG-binding domain-containing protein 11-like OS=Gossypium hirsutum GN=LOC107962605	LOC107962605	32.166	96.355	27	6	8	5	0.575	0.476	0.559	0.877	0.904	0.935	1.476	1.367	1.442	1.687	0.00103899	2.661	9.9738e-05	1.578	9.9761e-05	Cluster3	0.786346
Q71V89	Histone H3.3 OS=Gossypium hirsutum GN=HIS3	HIS3	15.406	8.4118	24.3	5	11	3	0.639	0.533	0.615	1.039	1.013	0.901	1.396	1.292	1.313	1.652	0.0020387	2.239	0.000177914	1.355	0.0036025	Cluster3	0.98157
A0A1U8IHP6	probable nucleolar protein 5-2 isoform X2 OS=Gossypium hirsutum GN=LOC107894650	LOC107894650	60.35	25.363	25.3	12	19	1	0.545	0.537	0.6	0.893	0.876	0.913	1.444	1.483	1.406	1.595	0.0002201	2.576	1.77103e-05	1.616	1.80882e-05	Cluster3	0.63624
A0A1U8INW0	uncharacterized protein LOC107898782 OS=Gossypium hirsutum GN=LOC107898782	LOC107898782	79.35	42.868	7.8	4	5	3	0.356	0.361	0.345	1.029	1.009	1.066	1.482	1.382	1.472	2.923	4.3438e-07	4.083	3.4801e-07	1.397	0.00026081	Cluster3	0.782218
A0A1U8IX81	uncharacterized protein LOC107901311 OS=Gossypium hirsutum GN=LOC107901311	LOC107901311	20.36	41.349	34.9	6	9	5	0.471	0.45	0.373	0.964	1.004	1.074	1.413	1.348	1.433	2.351	0.00038368	3.241	8.4498e-05	1.379	0.00091832	Cluster3	0.906305
A0A1U8JC47	nuclear transcription factor Y subunit B-6 OS=Gossypium hirsutum GN=LOC107905698	LOC107905698	24.158	12.877	13.9	3	5	2	0.231	0.281	0.26	0.75	0.833	0.905	1.818	1.708	1.616	3.223	0.000119611	6.661	4.4417e-06	2.067	0.00034185	Cluster3	0.974877
A0A1U8JFI6	stress response protein nst1-like isoform X2 OS=Gossypium hirsutum GN=LOC107906501	LOC107906501	73.993	1.5614	1.5	1	1	1	0.503	0.512	0.485	1.026	0.945	1.017	1.406	1.32	1.428	1.992	2.1478e-05	2.769	1.924e-06	1.39	0.00074309	Cluster3	0.992028
A0A1U8JPE9	transcription factor HY5 OS=Gossypium hirsutum GN=LOC107909196	LOC107909196	18.524	3.7517	13	2	2	2	0.618	0.631	0.562	0.901	0.845	0.958	1.297	1.513	1.417	1.493	0.00139919	2.334	0.000120231	1.563	0.00148328	Cluster3	0.554007
A0A1U8K5H8	uncharacterized protein C9orf78 OS=Gossypium hirsutum GN=LOC107912287	LOC107912287	31.351	38.333	15.5	4	5	4	0.655	0.527	0.59	1.034	1.059	1.087	1.332	1.239	1.207	1.795	0.00079843	2.132	0.00039686	1.188	0.0063806	Cluster3	0.738475
A0A1U8KBM2	splicing factor U2af small subunit B-like OS=Gossypium hirsutum GN=LOC107915220	LOC107915220	33.207	33.716	20.7	5	7	5	0.608	0.615	0.612	1.09	0.916	1.024	1.295	1.278	1.268	1.651	0.0102778	2.093	2.3974e-08	1.268	0.042779	Cluster3	0.990243
A0A1U8KDB5	glycine-rich RNA-binding protein RZ1C-like isoform X1 OS=Gossypium hirsutum GN=LOC107915794	LOC107915794	31.206	30.579	31.5	8	11	8	0.517	0.483	0.517	1.06	1.011	1.068	1.334	1.357	1.269	2.069	1.6941e-05	2.61	2.9666e-06	1.262	0.00092361	Cluster3	0.800906
A0A1U8KG99	glycine-rich protein 2-like OS=Gossypium hirsutum GN=LOC107916639	LOC107916639	16.806	73.234	62.6	7	25	3	0.28	0.325	0.392	1.047	0.882	1.038	1.464	1.427	1.458	2.976	0.00061649	4.362	0.0043163	1.466	0.020716	Cluster3	0.865283
A0A1U8KSB9	ribosomal RNA-processing protein 7 homolog A-like OS=Gossypium hirsutum GN=LOC107920256	LOC107920256	27.607	20.124	18.4	4	4	4	0.59	0.586	0.73	1.024	0.942	0.926	1.339	1.277	1.354	1.517	0.0058357	2.083	0.00057781	1.373	0.00090067	Cluster3	0.884296
A0A1U8HWV7	probable nucleolar protein 5-2 OS=Gossypium hirsutum GN=LOC107888288	LOC107888288	62.377	173.75	32.4	14	23	2	0.447	0.467	0.379	1.022	1.008	1.064	1.386	1.414	1.393	2.393	0.000180878	3.243	0.0029168	1.355	6.0697e-05	Cluster3	0.861097
A0A1U8KYM0	glycine-rich protein 2-like OS=Gossypium hirsutum GN=LOC107922149	LOC107922149	16.965	214.97	64.8	7	26	1	0.55	0.645	0.605	1.059	0.974	0.995	1.308	1.291	1.311	1.682	0.0005815	2.172	0.0035601	1.291	0.00055802	Cluster3	0.995648
A0A1U8L1N2	nuclear-pore anchor-like isoform X3 OS=Gossypium hirsutum GN=LOC107921981	LOC107921981	232.76	35.588	22.3	45	60	6	0.588	0.674	0.617	0.993	0.991	0.918	1.465	1.335	1.185	1.544	0.00079573	2.121	0.00051695	1.373	0.009203	Cluster3	0.907693
A0A1U8LIU0	Putative rRNA methyltransferase OS=Gossypium hirsutum GN=LOC107927920	LOC107927920	95.522	3.411	1.3	1	2	1	0.645	0.577	0.666	0.95	0.966	1.004	1.306	1.338	1.311	1.547	0.0007037	2.095	7.6762e-05	1.354	7.6313e-05	Cluster3	0.931755
A0A1U8LNH6	DNA-directed RNA polymerase subunit OS=Gossypium hirsutum GN=LOC107928093	LOC107928093	217.9	18.923	13	22	27	5	0.508	0.675	0.546	0.926	0.985	1.059	1.263	1.257	1.36	1.718	0.0042973	2.244	0.00079514	1.306	0.0044594	Cluster3	0.996175
A0A1U8LT43	pre-mRNA-processing protein 40A-like isoform X2 OS=Gossypium hirsutum GN=LOC107930594	LOC107930594	112.25	43.035	12.2	10	11	3	0.411	0.428	0.34	1.014	1.146	0.978	1.365	1.419	1.447	2.662	0.00033536	3.589	6.0805e-05	1.348	0.0041154	Cluster3	0.766358
A0A1U8M694	serine/arginine-rich SC35-like splicing factor SCL30 OS=Gossypium hirsutum GN=LOC107934420	LOC107934420	31.849	6.355	19.3	5	5	2	0.579	0.693	0.501	1.109	0.994	0.987	1.31	1.277	1.289	1.743	0.005102	2.186	0.0138753	1.254	0.004057	Cluster3	0.946245
A0A1U8MT69	nucleolar protein 56-like OS=Gossypium hirsutum GN=LOC107941045	LOC107941045	59.264	3.874	18.9	10	15	2	0.313	0.321	0.325	1.041	1.038	1.096	1.411	1.411	1.512	3.311	2.7535e-07	4.519	2.4739e-07	1.365	0.00043535	Cluster3	0.635618
A0A1U8HY54	protein argonaute 5-like OS=Gossypium hirsutum GN=LOC107889086	LOC107889086	110.06	34.323	25.8	21	35	8	0.665	0.618	0.642	0.963	1.012	1.058	1.314	1.256	1.3	1.576	0.000195402	2.01	1.50103e-05	1.276	0.00130069	Cluster3	0.998543
A0A1U8NTI2	apoptotic chromatin condensation inducer in the nucleus-like OS=Gossypium hirsutum GN=LOC107951672	LOC107951672	78.189	9.5099	25.7	14	25	3	0.596	0.636	0.638	1.024	0.983	0.952	1.4	1.214	1.319	1.582	0.000117728	2.103	9.6638e-05	1.329	0.0036421	Cluster3	0.97501
A0A1U8P1P4	H/ACA ribonucleoprotein complex subunit 2-like protein OS=Gossypium hirsutum GN=LOC107953356	LOC107953356	17.261	5.7045	12.7	2	3	1	0.342	0.377	0.407	0.973	0.893	1.021	1.49	1.456	1.559	2.564	0.00012108	4.001	1.68948e-05	1.56	0.00053686	Cluster3	0.99013
A0A1U8P6L9	RRP15-like protein OS=Gossypium hirsutum GN=LOC107954735	LOC107954735	33.136	2.0842	3	1	1	1	0.409	0.575	0.531	1.12	1.067	1.07	1.294	1.362	1.22	2.15	0.0175411	2.558	0.00091809	1.19	0.0081421	Cluster3	0.525963
A0A1U8PBU1	oleosin 16.4 kDa-like OS=Gossypium hirsutum GN=LOC107957627	LOC107957627	19.107	-2	14.8	2	6	1	0.46	0.404	0.325	0.925	0.727	0.857	1.585	1.755	1.512	2.11	0.0037155	4.081	0.00021726	1.934	0.0013753	Cluster3	0.775874
A0A1U8PCI5	DNA (Cytosine-5)-methyltransferase 3B-like OS=Gossypium hirsutum GN=LOC107957821	LOC107957821	34.955	8.2095	11.1	3	4	3	0.579	0.731	0.489	0.855	0.966	1.006	1.31	1.392	1.319	1.571	0.021475	2.235	0.0022833	1.422	0.0025175	Cluster3	0.868293
A0A075T4D3	Phosphoinositide phospholipase C OS=Gossypium hirsutum GN=PLC	PLC	66.254	174.64	23	13	17	11	1.985	2.166	2.179	0.579	0.636	0.587	0.631	0.689	0.623	0.285	3.7251e-06	0.307	1.55717e-05	1.078	0.156157	Cluster4	0.762137
D8FSK3	Aquaporin PIP24 OS=Gossypium hirsutum GN=GhPIP2;4	GhPIP2;4	28.851	79.229	18.1	4	11	3	1.988	1.833	1.815	0.607	0.719	0.65	0.814	0.744	0.775	0.351	5.5605e-05	0.414	2.1132e-05	1.181	0.039277	Cluster4	0.580819
A0A1U8I4U6	remorin-like OS=Gossypium hirsutum GN=LOC107890738	LOC107890738	20.847	15.455	41.7	6	6	3	1.764	2.111	1.983	0.732	0.766	0.692	0.639	0.698	0.641	0.374	8.1531e-05	0.338	5.7714e-05	0.903	0.069042	Cluster4	0.944528
A0A1U8IAM0	serine/threonine-protein kinase BLUS1-like OS=Gossypium hirsutum GN=LOC107892286	LOC107892286	76.594	7.2419	7.4	4	4	2	1.608	1.514	1.553	0.751	0.615	0.933	0.944	0.618	1.108	0.492	0.027079	0.571	0.078161	1.161	0.55788	Cluster4	0.470981
A0A1U8IK15	Plasma membrane ATPase OS=Gossypium hirsutum GN=LOC107897472	LOC107897472	104.98	75.883	28.4	25	45	2	1.649	1.818	1.526	1.027	0.872	0.936	0.6	0.723	0.618	0.568	0.00122489	0.389	0.00025562	0.685	0.0070772	Cluster4	0.912906
A0A1U8IRF6	A-kinase anchor protein 12-like isoform X2 OS=Gossypium hirsutum GN=LOC107897915	LOC107897915	168.4	86.11	11.2	15	15	6	1.716	1.766	1.696	0.72	0.835	0.706	0.801	0.836	0.741	0.437	0.000103149	0.459	3.5508e-05	1.052	0.45936	Cluster4	0.760659
A0A1U8HKJ9	probable NAD(P)H dehydrogenase (Quinone) FQR1-like 2 OS=Gossypium hirsutum GN=LOC107886977	LOC107886977	27.56	59.77	12.4	2	3	2	2.192	1.97	2.107	0.661	0.672	0.691	0.596	0.578	0.602	0.323	2.376e-06	0.283	1.4873e-06	0.877	0.00183987	Cluster4	0.952226
A0A1U8IYA4	syntaxin-71-like OS=Gossypium hirsutum GN=LOC107899658	LOC107899658	30.013	5.3568	24	5	6	1	2.144	1.997	2.086	0.752	0.811	0.67	0.514	0.53	0.649	0.359	6.2384e-05	0.272	6.3549e-05	0.758	0.038398	Cluster4	0.998303
A0A1U8J5L1	probable disease resistance protein At1g12280 OS=Gossypium hirsutum GN=LOC107902193	LOC107902193	103.85	1.9004	0.8	1	1	1	1.728	2.054	1.75	0.841	0.765	0.719	0.615	0.714	0.748	0.42	0.00027641	0.375	0.0002647	0.893	0.20072	Cluster4	0.96051
A0A1U8J9B1	patellin-3-like OS=Gossypium hirsutum GN=LOC107904903	LOC107904903	66.745	39.109	51.3	24	38	4	1.761	2.181	1.994	0.689	0.898	0.802	0.64	0.653	0.556	0.402	0.00076062	0.311	0.000124743	0.774	0.051304	Cluster4	0.998725
A0A1U8JEJ4	probable aquaporin PIP2-2 OS=Gossypium hirsutum GN=LOC107906224	LOC107906224	31.014	112.14	18.3	5	14	5	2.824	2.75	2.702	0.432	0.527	0.427	0.376	0.384	0.365	0.167	1.67181e-05	0.136	2.7498e-08	0.812	0.043161	Cluster4	0.952912
A0A1U8K5P9	Sulfotransferase OS=Gossypium hirsutum GN=LOC107913693	LOC107913693	40.084	125.26	25.1	8	15	8	2.623	2.514	2.448	0.535	0.644	0.55	0.416	0.421	0.385	0.228	1.86103e-05	0.161	3.8072e-07	0.707	0.0058221	Cluster4	0.994871
A0A1U8KCZ8	protein SIEVE ELEMENT OCCLUSION B-like OS=Gossypium hirsutum GN=LOC107914221	LOC107914221	88.645	14.425	10.2	6	6	5	3.12	2.597	2.778	0.38	0.456	0.434	0.393	0.347	0.373	0.149	1.77451e-05	0.131	3.0518e-06	0.876	0.11672	Cluster4	0.918977
A0A1U8KQB3	metacaspase-4-like OS=Gossypium hirsutum GN=LOC107919806	LOC107919806	46.073	323.31	58	16	27	16	1.632	1.616	1.59	0.918	0.932	0.942	0.723	0.652	0.694	0.577	4.2453e-07	0.428	1.52535e-05	0.741	0.00063568	Cluster4	0.951694
A0A1U8KR63	patellin-3-like OS=Gossypium hirsutum GN=LOC107919999	LOC107919999	65.753	323.31	58.4	33	72	26	2.76	2.644	2.584	0.501	0.592	0.505	0.416	0.379	0.376	0.2	4.8798e-06	0.147	4.4719e-07	0.733	0.00816	Cluster4	0.986048
A0A1U8KWG9	non-specific phospholipase C3-like OS=Gossypium hirsutum GN=LOC107920295	LOC107920295	56.871	79.056	27.6	12	19	12	2.732	2.58	2.61	0.542	0.613	0.49	0.349	0.399	0.404	0.208	1.97301e-05	0.145	1.3451e-06	0.7	0.0114037	Cluster4	0.993586
A0A1U8KXI2	plant intracellular Ras-group-related LRR protein 5-like OS=Gossypium hirsutum GN=LOC107920345	LOC107920345	59.425	4.661	14.6	7	9	1	1.711	1.552	1.705	0.826	0.81	0.984	0.663	0.725	0.765	0.527	0.0007626	0.433	9.5461e-05	0.822	0.059943	Cluster4	0.99857
A0A1U8LGN0	respiratory burst oxidase homolog protein B-like OS=Gossypium hirsutum GN=LOC107927187	LOC107927187	100.75	2.0288	3.1	2	3	1	1.76	1.642	1.808	0.863	1.039	1.03	0.527	0.554	0.596	0.563	0.00099545	0.322	1.7909e-05	0.572	0.00137715	Cluster4	0.817752
A0A1U8HX93	tobamovirus multiplication protein 2A-like OS=Gossypium hirsutum GN=LOC107890623	LOC107890623	31.026	10.057	11.9	3	5	1	1.694	1.733	1.625	0.852	0.863	0.998	0.561	0.788	0.661	0.537	0.0003214	0.398	0.00073903	0.741	0.049861	Cluster4	0.969217
A0A1U8MAB6	uncharacterized protein LOC107935658 OS=Gossypium hirsutum GN=LOC107935658	LOC107935658	63.498	60.385	12.5	6	10	6	1.588	1.472	1.478	1.148	1.186	1.094	0.502	0.524	0.516	0.755	0.00118009	0.34	1.2873e-06	0.45	3.6664e-06	Cluster4	0.520347
A0A1U8MDT3	oxalate--CoA ligase-like OS=Gossypium hirsutum GN=LOC107936698	LOC107936698	56.328	137.33	29.1	13	23	13	1.639	1.714	1.656	1.107	1.092	1.064	0.569	0.512	0.47	0.651	1.88922e-05	0.31	3.6243e-05	0.475	0.000184629	Cluster4	0.646315
A0A1U8MQ90	RPM1-interacting protein 4-like OS=Gossypium hirsutum GN=LOC107938993	LOC107938993	29.04	114.35	29.1	5	7	5	1.564	1.637	1.635	0.823	0.862	0.839	0.795	0.761	0.802	0.522	2.7427e-06	0.488	2.6731e-06	0.934	0.031864	Cluster4	0.945284
A0A1U8N4G2	uncharacterized protein At5g39570-like OS=Gossypium hirsutum GN=LOC107943485	LOC107943485	42.234	242.84	62.9	18	44	9	1.559	1.679	1.559	0.728	0.777	0.748	0.822	0.797	0.828	0.47	1.85312e-05	0.51	1.81054e-05	1.086	0.020343	Cluster4	0.676953
A0A1U8NG50	protein DOWNY MILDEW RESISTANCE 6-like OS=Gossypium hirsutum GN=LOC107948034	LOC107948034	38.52	2.6626	3	1	1	1	2.02	1.917	1.825	0.788	0.755	0.655	0.657	0.685	0.713	0.381	0.000103089	0.357	1.52882e-05	0.935	0.34588	Cluster4	0.919286
A0A1U8NJU8	sodium/hydrogen exchanger 8-like OS=Gossypium hirsutum GN=LOC107948304	LOC107948304	128.07	4.8386	2.4	3	4	3	2.37	2.324	1.647	0.752	0.821	0.734	0.618	0.468	0.489	0.364	0.00124484	0.248	0.00069561	0.683	0.0138641	Cluster4	0.991636
A0A1U8NJW0	CASP-like protein OS=Gossypium hirsutum GN=LOC107949160	LOC107949160	21.746	10.144	15.7	3	6	1	1.922	1.84	1.509	0.923	0.859	0.837	0.684	0.642	0.702	0.497	0.0009632	0.385	0.00027704	0.774	0.0029388	Cluster4	0.99337
A0A1U8P3I6	ultraviolet-B receptor UVR8 OS=Gossypium hirsutum GN=LOC107953844	LOC107953844	60.925	18.735	10.3	4	5	2	1.81	1.735	1.732	1.079	0.952	0.896	0.54	0.543	0.57	0.555	0.00047553	0.313	4.1594e-07	0.565	0.0005804	Cluster4	0.818435
A0A1U8P9S9	Chloride channel protein OS=Gossypium hirsutum GN=LOC107956992	LOC107956992	86.402	25.848	7.9	6	7	6	1.991	1.879	1.806	0.904	0.902	0.843	0.555	0.509	0.506	0.467	3.5462e-05	0.277	3.1344e-06	0.593	0.000157641	Cluster4	0.907376
A0A1U8PE86	respiratory burst oxidase homolog protein D-like OS=Gossypium hirsutum GN=LOC107957571	LOC107957571	104.57	7.7648	2.9	2	3	1	1.424	1.708	1.638	0.96	1.087	0.853	0.556	0.736	0.724	0.608	0.0049556	0.423	0.00123509	0.695	0.032997	Cluster4	0.89304

## Sheet: phosphoproteome
Protein accession	Position	Amino acid	Protein description	Gene name	Localization probability	PEP	Score	Modified sequence	Charge	Mass error [ppm]	MS/MS Count	NEC1	NEC2	NEC3	PEC1	PEC2	PEC3	GE1	GE2	GE3	GE/PEC Ratio	GE/PEC P value	PEC/NEC Ratio	PEC/NEC P value	GE/NEC Ratio	GE/NEC P value	Subcellular localization	Biological Process	Cellular Component	Molecular Function	KEGG KO No.	KEGG Gene	KEGG pathway	IPR ID	Domain description	Cluster	Membership
A0A1U8HT11	159	T	THUMP domain-containing protein 1 homolog	LOC107889304	0.78392	2.48979e-13	112.47	VT(0.012)EET(0.784)S(0.204)DNQKDGANIENR	3	1.5279	1	0.349	0.362	0.433	1.301	1.058	1.248	1.341	1.195	1.239	1.047	0.53784	3.153	0.00023721	3.3	8.4603e-05	nucleus	NA	NA	GO:0097159 organic cyclic compound binding; GO:1901363 heterocyclic compound binding; GO:0003723 RNA binding; GO:0005488 binding; GO:0003676 nucleic acid binding;	K06963	NA	NA	IPR004114;	THUMP domain;	Cluster1	0.987037
A0A1U8HY54	959	S	protein argonaute 5-like	LOC107889086	0.984614	3.17053e-51	170.38	YYIEDEMS(0.007)DS(0.985)GS(0.007)T(0.002)GGR	3	0.69192	3	0.423	0.483	0.533	1.107	0.987	1.148	1.372	1.22	1.341	1.213	0.028735	2.253	0.00054462	2.733	0.000183171	chloroplast	NA	NA	GO:0097159 organic cyclic compound binding; GO:1901363 heterocyclic compound binding; GO:0005515 protein binding; GO:0005488 binding; GO:0003676 nucleic acid binding;	K11593	NA	NA	IPR032472; IPR032474; IPR014811; IPR003165; IPR032473; IPR003100; IPR012337;	Argonaute linker 2 domain; Protein argonaute, N-terminal; Argonaute, linker 1 domain; Piwi domain; Protein argonaute, Mid domain; PAZ domain; Ribonuclease H-like domain;	Cluster1	0.776739
A0A1U8HYE7	228	S	pyruvate decarboxylase 2-like	LOC107890945	1	0.000109111	74.987	EPVPFALS(1)PK	3	-0.21665	1	0.451	0.252	0.374	1.153	1.037	1.33	1.148	1.439	1.318	1.109	0.34356	3.268	0.0029048	3.626	0.0020366	cytoplasm	NA	NA	GO:0000287 magnesium ion binding; GO:0019842 vitamin binding; GO:0043167 ion binding; GO:0016829 lyase activity; GO:0048037 cofactor binding; GO:1901681 sulfur compound binding; GO:0030976 thiamine pyrophosphate binding; GO:1901363 heterocyclic compound binding; GO:0097159 organic cyclic compound binding; GO:0003824 catalytic activity; GO:0016830 carbon-carbon lyase activity; GO:0005488 binding; …	K01568	PDC; pyruvate decarboxylase [EC:4.1.1.1]	ghi00010 Glycolysis / Gluconeogenesis - Gossypium hirsutum (upland cotton); ghi01110 Biosynthesis of secondary metabolites - Gossypium hirsutum (upland cotton); ghi01100 Metabolic pathways - Gossypium hirsutum (upland cotton);	IPR012000; IPR029035; IPR029061; IPR012001; IPR011766;	Thiamine pyrophosphate enzyme, central domain; DHS-like NAD/FAD-binding domain; Thiamin diphosphate-binding fold; Thiamine pyrophosphate enzyme, N-terminal TPP-binding domain; Thiamine pyrophosphate enzyme, C-terminal TPP-binding;	Cluster1	0.998639
A0A1U8IKV2	1716	S	LOW QUALITY PROTEIN: chromatin structure-remodeling complex protein SYD-like	LOC107895764	0.994305	1.10734e-06	81.315	MCQVDS(0.994)PGS(0.792)S(0.213)GLREEAVER	3	0.67293	1	0.496	0.39	0.607	1.4	1.077	1.193	1.209	1.23	1.039	0.948	0.61572	2.458	0.0036371	2.33	0.0034554	nucleus	NA	NA	GO:0042393 histone binding; GO:0005524 ATP binding; GO:1901265 nucleoside phosphate binding; GO:0001882 nucleoside binding; GO:0043167 ion binding; GO:0005515 protein binding; GO:0000166 nucleotide binding; GO:0097159 organic cyclic compound binding; GO:1901363 heterocyclic compound binding; GO:0032549 ribonucleoside binding; GO:0097367 carbohydrate derivative binding; GO:0032553 ribonucleotide b…	NA	NA	NA	IPR014001; IPR027417; IPR029295; IPR001650; IPR014012; IPR000330;	Helicase superfamily 1/2, ATP-binding domain; P-loop containing nucleoside triphosphate hydrolase; Snf2, ATP coupling domain; Helicase, C-terminal; Helicase/SANT-associated domain; SNF2-related, N-terminal domain;	Cluster1	0.868241
A0A1U8IKV2	1719	S	LOW QUALITY PROTEIN: chromatin structure-remodeling complex protein SYD-like	LOC107895764	0.792404	1.10734e-06	81.315	MCQVDS(0.994)PGS(0.792)S(0.213)GLREEAVER	3	0.67293	1	0.496	0.39	0.607	1.4	1.077	1.193	1.209	1.23	1.039	0.948	0.61572	2.458	0.0036371	2.33	0.0034554	nucleus	NA	NA	GO:0042393 histone binding; GO:0005524 ATP binding; GO:1901265 nucleoside phosphate binding; GO:0001882 nucleoside binding; GO:0043167 ion binding; GO:0005515 protein binding; GO:0000166 nucleotide binding; GO:0097159 organic cyclic compound binding; GO:1901363 heterocyclic compound binding; GO:0032549 ribonucleoside binding; GO:0097367 carbohydrate derivative binding; GO:0032553 ribonucleotide b…	NA	NA	NA	IPR014001; IPR027417; IPR029295; IPR001650; IPR014012; IPR000330;	Helicase superfamily 1/2, ATP-binding domain; P-loop containing nucleoside triphosphate hydrolase; Snf2, ATP coupling domain; Helicase, C-terminal; Helicase/SANT-associated domain; SNF2-related, N-terminal domain;	Cluster1	0.868241
A0A1U8IKV2	3084	T	LOW QUALITY PROTEIN: chromatin structure-remodeling complex protein SYD-like	LOC107895764	1	8.60315e-28	138.77	ALT(1)PT(1)DDELQQSSAAER	3	0.21898	1	0.637	0.421	0.47	1.355	1.274	0.968	1.245	1.34	0.966	0.987	0.93686	2.354	0.0059217	2.324	0.0058633	nucleus	NA	NA	GO:0042393 histone binding; GO:0005524 ATP binding; GO:1901265 nucleoside phosphate binding; GO:0001882 nucleoside binding; GO:0043167 ion binding; GO:0005515 protein binding; GO:0000166 nucleotide binding; GO:0097159 organic cyclic compound binding; GO:1901363 heterocyclic compound binding; GO:0032549 ribonucleoside binding; GO:0097367 carbohydrate derivative binding; GO:0032553 ribonucleotide b…	NA	NA	NA	IPR014001; IPR027417; IPR029295; IPR001650; IPR014012; IPR000330;	Helicase superfamily 1/2, ATP-binding domain; P-loop containing nucleoside triphosphate hydrolase; Snf2, ATP coupling domain; Helicase, C-terminal; Helicase/SANT-associated domain; SNF2-related, N-terminal domain;	Cluster1	0.93524
A0A1U8INW0	287	T	uncharacterized protein LOC107898782	LOC107898782	0.903355	1.4979e-21	127.53	ETQTQVTQPLFAIRS(0.097)PT(0.903)NNNK	4	-0.059116	2	0.56	0.48	0.606	1.18	1.041	1.063	1.295	1.257	1.208	1.145	0.035397	1.995	0.00091588	2.284	0.00031584	nucleus	NA	NA	NA	NA	NA	NA	IPR001623;	DnaJ domain;	Cluster1	0.878089
A0A1U8JAU4	289	S	tRNA-dihydrouridine(47) synthase [NAD(P)(+)]	LOC107903715	0.996068	1.1538e-05	63.225	LLVDEKCS(0.996)DEGEDAT(0.004)VLENDNEK	4	-2.3426	2	0.553	0.507	0.502	1.167	1.149	1.07	1.219	1.318	1.185	1.099	0.085716	2.168	4.2577e-05	2.383	3.9862e-05	nucleus	GO:0006396 RNA processing; GO:0034470 ncRNA processing; GO:0006725 cellular aromatic compound metabolic process; GO:0055114 oxidation-reduction process; GO:0006807 nitrogen compound metabolic process; GO:0044699 single-organism process; GO:1901360 organic cyclic compound metabolic process; GO:0044238 primary metabolic process; GO:0044237 cellular metabolic process; GO:0071704 organic substance me…	NA	GO:1901265 nucleoside phosphate binding; GO:0050660 flavin adenine dinucleotide binding; GO:0043167 ion binding; GO:0000166 nucleotide binding; GO:0048037 cofactor binding; GO:0016491 oxidoreductase activity; GO:0016627 oxidoreductase activity, acting on the CH-CH group of donors; GO:1901363 heterocyclic compound binding; GO:0097159 organic cyclic compound binding; GO:0003824 catalytic activity; …	K05544	NA	NA	IPR000571; IPR013785;	Zinc finger, CCCH-type; Aldolase-type TIM barrel;	Cluster1	0.983459
A0A1U8JC47	40	S	nuclear transcription factor Y subunit B-6	LOC107905698	0.999822	8.58877e-30	141.43	MGEANHTNSHSNS(1)DDNECTVR	4	-0.31542	4	0.153	0.161	0.057	0.843	0.987	1.054	1.577	1.474	1.972	1.742	0.0074606	7.774	0.00338	13.539	0.00151661	cytoplasm	NA	NA	GO:0005515 protein binding; GO:0046982 protein heterodimerization activity; GO:0005488 binding; GO:0046983 protein dimerization activity;	K08065	NA	NA	IPR003958; IPR009072;	Transcription factor CBF/NF-Y/archaeal histone domain; Histone-fold;	Cluster1	0.68286
A0A1U8JCT7	352	S	uncharacterized protein LOC107905861	LOC107905861	0.999997	4.43485e-28	131.26	NIQEDDS(1)GGS(0.941)S(0.059)LYDNNLHK	4	-1.4194	5	0.434	0.395	0.494	1.117	1.091	1.108	1.339	1.312	1.294	1.19	0.000138418	2.506	0.004956	2.982	0.0035588	nucleus	NA	NA	GO:0005515 protein binding; GO:0005488 binding;	NA	NA	NA	IPR009060;	UBA-like;	Cluster1	0.892217
A0A1U8JCT7	355	S	uncharacterized protein LOC107905861	LOC107905861	0.999293	4.43485e-28	131.26	NIQEDDS(1)GGS(0.999)S(0.999)LY(0.001)DNNLHK	4	0.14808	3	0.498	0.449	0.593	1.184	1.053	1.108	1.268	1.237	1.202	1.089	0.095639	2.21	0.00085989	2.407	0.0004354	nucleus	NA	NA	GO:0005515 protein binding; GO:0005488 binding;	NA	NA	NA	IPR009060;	UBA-like;	Cluster1	0.974888
A0A1U8JCT7	356	S	uncharacterized protein LOC107905861	LOC107905861	0.999293	3.77561e-06	81.055	NIQEDDS(1)GGS(0.999)S(0.999)LY(0.001)DNNLHK	4	0.14808	3	0.434	0.395	0.494	1.117	1.091	1.108	1.339	1.312	1.294	1.19	0.000138418	2.506	0.004956	2.982	0.0035588	nucleus	NA	NA	GO:0005515 protein binding; GO:0005488 binding;	NA	NA	NA	IPR009060;	UBA-like;	Cluster1	0.892217
A0A1U8JFI6	447	S	stress response protein nst1-like isoform X2	LOC107906501	0.98637	3.57501e-38	133.36	AYHPAPHQNQVNRVS(0.986)PPT(0.014)QVNSVQGNPVHGR	5	0.92745	1	0.648	0.603	0.552	1.447	1.261	0.909	0.899	1.088	1.357	0.925	0.70424	2.006	0.0094839	1.855	0.0090166	nucleus	NA	NA	NA	NA	NA	NA	IPR018545;	Btz domain;	Cluster1	0.765443
A0A1U8JUI6	186	S	zinc finger CCCH domain-containing protein 19-like isoform X2	LOC107909066	0.99715	4.77978e-09	98.175	RENY(0.004)NS(0.997)GS(0.995)DY(0.004)DKNK	4	-0.11525	2	0.427	0.422	0.424	1.15	1.156	1.145	1.234	1.291	1.323	1.115	0.034163	2.711	1.1353e-09	3.023	3.6626e-07	cytoplasm	NA	NA	GO:0097159 organic cyclic compound binding; GO:1901363 heterocyclic compound binding; GO:0003677 DNA binding; GO:0046914 transition metal ion binding; GO:0005488 binding; GO:0043167 ion binding; GO:0003676 nucleic acid binding; GO:0043169 cation binding; GO:0046872 metal ion binding; GO:0005515 protein binding; GO:0008270 zinc ion binding;	NA	NA	NA	IPR013083; IPR001965; IPR004343; IPR011011;	Zinc finger, RING/FYVE/PHD-type; Zinc finger, PHD-type; Plus-3 domain; Zinc finger, FYVE/PHD-type;	Cluster1	0.991697
A0A1U8JUI6	188	S	zinc finger CCCH domain-containing protein 19-like isoform X2	LOC107909066	0.99509	4.77978e-09	98.175	RENY(0.004)NS(0.997)GS(0.995)DY(0.004)DKNK	4	-0.11525	2	0.427	0.422	0.424	1.15	1.156	1.145	1.234	1.291	1.323	1.115	0.034163	2.711	1.1353e-09	3.023	3.6626e-07	cytoplasm	NA	NA	GO:0097159 organic cyclic compound binding; GO:1901363 heterocyclic compound binding; GO:0003677 DNA binding; GO:0046914 transition metal ion binding; GO:0005488 binding; GO:0043167 ion binding; GO:0003676 nucleic acid binding; GO:0043169 cation binding; GO:0046872 metal ion binding; GO:0005515 protein binding; GO:0008270 zinc ion binding;	NA	NA	NA	IPR013083; IPR001965; IPR004343; IPR011011;	Zinc finger, RING/FYVE/PHD-type; Zinc finger, PHD-type; Plus-3 domain; Zinc finger, FYVE/PHD-type;	Cluster1	0.991697
A0A1U8K5H8	24	S	uncharacterized protein C9orf78	LOC107912287	0.999997	5.25067e-38	142.4	SIQEDEGDDPAS(1)KS(1)DDEEDRR	3	-0.26311	3	0.433	0.404	0.418	1.238	1.113	1.371	1.137	1.314	1.134	0.963	0.66358	2.966	6.4389e-05	2.857	3.8788e-05	nucleus	NA	NA	NA	NA	NA	NA	NA	NA	Cluster1	0.908523
A0A1U8KCF7	453	S	U1 small nuclear ribonucleoprotein 70 kDa-like	LOC107914294	0.999739	0.0101311	82.417	YDQYS(1)DR	2	0.24897	1	0.267	0.299	0.405	1.079	1.136	1.082	1.324	1.455	1.421	1.274	0.00183665	3.395	0.0101203	4.325	0.00031789	nucleus	NA	NA	GO:0097159 organic cyclic compound binding; GO:1901363 heterocyclic compound binding; GO:0003723 RNA binding; GO:1901265 nucleoside phosphate binding; GO:0005488 binding; GO:0003676 nucleic acid binding; GO:0030619 U1 snRNA binding; GO:0000166 nucleotide binding; GO:0017069 snRNA binding; GO:0036094 small molecule binding;	K11093	SNRP70; U1 small nuclear ribonucleoprotein 70kDa	ghi03040 Spliceosome - Gossypium hirsutum (upland cotton);	IPR022023; IPR034143; IPR000504; IPR012677;	U1 small nuclear ribonucleoprotein of 70kDa N-terminal; snRNP70, RNA recognition motif; RNA recognition motif domain; Nucleotide-binding alpha-beta plait domain;	Cluster1	0.873745
A0A1U8KE85	10	S	serine/arginine-rich SC35-like splicing factor SCL28 isoform X2	LOC107916120	0.971677	0.015213	46.318	S(0.807)RS(0.963)KS(0.972)Y(0.261)S(0.997)PR	2	-1.0285	1	0.204	0.287	0.266	1.074	1.399	1.476	1.302	1.35	1.04	0.935	0.64056	5.217	0.00031873	4.877	0.00027581	nucleus	NA	NA	GO:0097159 organic cyclic compound binding; GO:1901363 heterocyclic compound binding; GO:1901265 nucleoside phosphate binding; GO:0005488 binding; GO:0003676 nucleic acid binding; GO:0000166 nucleotide binding; GO:0036094 small molecule binding;	K12900	FUSIP1; FUS-interacting serine-arginine-rich protein 1	ghi03040 Spliceosome - Gossypium hirsutum (upland cotton);	IPR000504; IPR012677;	RNA recognition motif domain; Nucleotide-binding alpha-beta plait domain;	Cluster1	0.899135
A0A1U8KE85	12	S	serine/arginine-rich SC35-like splicing factor SCL28 isoform X2	LOC107916120	0.996627	0.015213	46.318	S(0.807)RS(0.963)KS(0.972)Y(0.261)S(0.997)PR	2	-1.0285	1	0.204	0.287	0.266	1.074	1.399	1.476	1.302	1.35	1.04	0.935	0.64056	5.217	0.00031873	4.877	0.00027581	nucleus	NA	NA	GO:0097159 organic cyclic compound binding; GO:1901363 heterocyclic compound binding; GO:1901265 nucleoside phosphate binding; GO:0005488 binding; GO:0003676 nucleic acid binding; GO:0000166 nucleotide binding; GO:0036094 small molecule binding;	K12900	FUSIP1; FUS-interacting serine-arginine-rich protein 1	ghi03040 Spliceosome - Gossypium hirsutum (upland cotton);	IPR000504; IPR012677;	RNA recognition motif domain; Nucleotide-binding alpha-beta plait domain;	Cluster1	0.899135
A0A1U8KE85	155	S	serine/arginine-rich SC35-like splicing factor SCL28 isoform X2	LOC107916120	1	0.00479581	55.776	RT(1)PPRS(1)PR	2	-0.54337	1	0.211	0.277	0.129	1.523	1.206	1.278	1.278	1.104	1.369	0.936	0.52976	6.494	0.00122252	6.079	0.00135705	nucleus	NA	NA	GO:0097159 organic cyclic compound binding; GO:1901363 heterocyclic compound binding; GO:1901265 nucleoside phosphate binding; GO:0005488 binding; GO:0003676 nucleic acid binding; GO:0000166 nucleotide binding; GO:0036094 small molecule binding;	K12900	FUSIP1; FUS-interacting serine-arginine-rich protein 1	ghi03040 Spliceosome - Gossypium hirsutum (upland cotton);	IPR000504; IPR012677;	RNA recognition motif domain; Nucleotide-binding alpha-beta plait domain;	Cluster1	0.907355
A0A1U8KE85	185	S	serine/arginine-rich SC35-like splicing factor SCL28 isoform X2	LOC107916120	0.999845	0.00065474	73.877	GKDYHHS(1)PR	2	0.051713	8	0.317	0.284	0.366	1.268	1.168	1.194	1.334	1.292	1.251	1.068	0.098184	3.754	6.395e-05	4.009	5.5669e-05	nucleus	NA	NA	GO:0097159 organic cyclic compound binding; GO:1901363 heterocyclic compound binding; GO:1901265 nucleoside phosphate binding; GO:0005488 binding; GO:0003676 nucleic acid binding; GO:0000166 nucleotide binding; GO:0036094 small molecule binding;	K12900	FUSIP1; FUS-interacting serine-arginine-rich protein 1	ghi03040 Spliceosome - Gossypium hirsutum (upland cotton);	IPR000504; IPR012677;	RNA recognition motif domain; Nucleotide-binding alpha-beta plait domain;	Cluster1	0.992367
A0A1U8KE85	223	S	serine/arginine-rich SC35-like splicing factor SCL28 isoform X2	LOC107916120	0.997531	0.0210158	56.632	DDY(0.002)RS(0.998)PR	2	-1.5074	3	0.123	0.12	0.302	1.28	0.991	1.308	1.343	1.417	1.442	1.174	0.141257	6.567	0.0033647	7.71	0.0196196	nucleus	NA	NA	GO:0097159 organic cyclic compound binding; GO:1901363 heterocyclic compound binding; GO:1901265 nucleoside phosphate binding; GO:0005488 binding; GO:0003676 nucleic acid binding; GO:0000166 nucleotide binding; GO:0036094 small molecule binding;	K12900	FUSIP1; FUS-interacting serine-arginine-rich protein 1	ghi03040 Spliceosome - Gossypium hirsutum (upland cotton);	IPR000504; IPR012677;	RNA recognition motif domain; Nucleotide-binding alpha-beta plait domain;	Cluster1	0.99892
A0A1U8KE85	233	S	serine/arginine-rich SC35-like splicing factor SCL28 isoform X2	LOC107916120	1	4.48206e-05	73.928	S(1)LS(1)PRS(1)PHGDRDR	4	-0.040579	2	0.257	0.154	0.34	1.474	0.905	0.922	1.058	1.232	2.072	1.321	0.36796	4.395	0.0058992	5.808	0.0045986	nucleus	NA	NA	GO:0097159 organic cyclic compound binding; GO:1901363 heterocyclic compound binding; GO:1901265 nucleoside phosphate binding; GO:0005488 binding; GO:0003676 nucleic acid binding; GO:0000166 nucleotide binding; GO:0036094 small molecule binding;	K12900	FUSIP1; FUS-interacting serine-arginine-rich protein 1	ghi03040 Spliceosome - Gossypium hirsutum (upland cotton);	IPR000504; IPR012677;	RNA recognition motif domain; Nucleotide-binding alpha-beta plait domain;	Cluster1	0.893766
A0A1U8KE85	235	S	serine/arginine-rich SC35-like splicing factor SCL28 isoform X2	LOC107916120	1	4.48206e-05	73.928	S(1)LS(1)PRS(1)PHGDRDR	4	-0.040579	2	0.257	0.154	0.34	1.474	0.905	0.922	1.058	1.232	2.072	1.321	0.36796	4.395	0.0058992	5.808	0.0045986	nucleus	NA	NA	GO:0097159 organic cyclic compound binding; GO:1901363 heterocyclic compound binding; GO:1901265 nucleoside phosphate binding; GO:0005488 binding; GO:0003676 nucleic acid binding; GO:0000166 nucleotide binding; GO:0036094 small molecule binding;	K12900	FUSIP1; FUS-interacting serine-arginine-rich protein 1	ghi03040 Spliceosome - Gossypium hirsutum (upland cotton);	IPR000504; IPR012677;	RNA recognition motif domain; Nucleotide-binding alpha-beta plait domain;	Cluster1	0.893766
A0A1U8KE85	238	S	serine/arginine-rich SC35-like splicing factor SCL28 isoform X2	LOC107916120	1	4.48206e-05	73.928	S(1)PHGDRDR	2	0.17439	4	0.221	0.085	0.188	1.341	1.044	1.05	1.234	1.403	1.765	1.282	0.141236	6.953	0.0027984	8.911	0.00197806	nucleus	NA	NA	GO:0097159 organic cyclic compound binding; GO:1901363 heterocyclic compound binding; GO:1901265 nucleoside phosphate binding; GO:0005488 binding; GO:0003676 nucleic acid binding; GO:0000166 nucleotide binding; GO:0036094 small molecule binding;	K12900	FUSIP1; FUS-interacting serine-arginine-rich protein 1	ghi03040 Spliceosome - Gossypium hirsutum (upland cotton);	IPR000504; IPR012677;	RNA recognition motif domain; Nucleotide-binding alpha-beta plait domain;	Cluster1	0.978966
A0A1U8KE85	253	S	serine/arginine-rich SC35-like splicing factor SCL28 isoform X2	LOC107916120	0.968735	0.00912662	55.196	T(0.032)KQGS(0.969)PS(1)PR	2	-0.42063	1	0.233	0.379	0.278	1.133	1.04	1.317	1.396	1.36	1.304	1.163	0.096037	3.921	0.00094113	4.562	0.0086014	nucleus	NA	NA	GO:0097159 organic cyclic compound binding; GO:1901363 heterocyclic compound binding; GO:1901265 nucleoside phosphate binding; GO:0005488 binding; GO:0003676 nucleic acid binding; GO:0000166 nucleotide binding; GO:0036094 small molecule binding;	K12900	FUSIP1; FUS-interacting serine-arginine-rich protein 1	ghi03040 Spliceosome - Gossypium hirsutum (upland cotton);	IPR000504; IPR012677;	RNA recognition motif domain; Nucleotide-binding alpha-beta plait domain;	Cluster1	0.990896
A0A1U8KE85	255	S	serine/arginine-rich SC35-like splicing factor SCL28 isoform X2	LOC107916120	0.999501	0.00912662	55.196	T(0.032)KQGS(0.969)PS(1)PR	2	-0.42063	1	0.233	0.379	0.278	1.133	1.04	1.317	1.396	1.36	1.304	1.163	0.096037	3.921	0.00094113	4.562	0.0086014	nucleus	NA	NA	GO:0097159 organic cyclic compound binding; GO:1901363 heterocyclic compound binding; GO:1901265 nucleoside phosphate binding; GO:0005488 binding; GO:0003676 nucleic acid binding; GO:0000166 nucleotide binding; GO:0036094 small molecule binding;	K12900	FUSIP1; FUS-interacting serine-arginine-rich protein 1	ghi03040 Spliceosome - Gossypium hirsutum (upland cotton);	IPR000504; IPR012677;	RNA recognition motif domain; Nucleotide-binding alpha-beta plait domain;	Cluster1	0.990896
A0A1U8KE85	45	S	serine/arginine-rich SC35-like splicing factor SCL28 isoform X2	LOC107916120	1	1.34902e-09	97.949	RS(1)PLPSGLLIR	3	0.016536	5	0.529	0.541	0.545	1.123	1.079	1.123	1.264	1.221	1.254	1.125	0.0022781	2.059	7.3114e-07	2.315	2.1738e-07	nucleus	NA	NA	GO:0097159 organic cyclic compound binding; GO:1901363 heterocyclic compound binding; GO:1901265 nucleoside phosphate binding; GO:0005488 binding; GO:0003676 nucleic acid binding; GO:0000166 nucleotide binding; GO:0036094 small molecule binding;	K12900	FUSIP1; FUS-interacting serine-arginine-rich protein 1	ghi03040 Spliceosome - Gossypium hirsutum (upland cotton);	IPR000504; IPR012677;	RNA recognition motif domain; Nucleotide-binding alpha-beta plait domain;	Cluster1	0.938357
A0A1U8KE85	6	S	serine/arginine-rich SC35-like splicing factor SCL28 isoform X2	LOC107916120	0.807396	0.015213	46.318	S(0.807)RS(0.963)KS(0.972)Y(0.261)S(0.997)PR	2	-1.0285	1	0.204	0.287	0.266	1.074	1.399	1.476	1.302	1.35	1.04	0.935	0.64056	5.217	0.00031873	4.877	0.00027581	nucleus	NA	NA	GO:0097159 organic cyclic compound binding; GO:1901363 heterocyclic compound binding; GO:1901265 nucleoside phosphate binding; GO:0005488 binding; GO:0003676 nucleic acid binding; GO:0000166 nucleotide binding; GO:0036094 small molecule binding;	K12900	FUSIP1; FUS-interacting serine-arginine-rich protein 1	ghi03040 Spliceosome - Gossypium hirsutum (upland cotton);	IPR000504; IPR012677;	RNA recognition motif domain; Nucleotide-binding alpha-beta plait domain;	Cluster1	0.899135
A0A1U8KE85	8	S	serine/arginine-rich SC35-like splicing factor SCL28 isoform X2	LOC107916120	0.963402	0.015213	46.318	S(0.807)RS(0.963)KS(0.972)Y(0.261)S(0.997)PR	2	-1.0285	1	0.204	0.287	0.266	1.074	1.399	1.476	1.302	1.35	1.04	0.935	0.64056	5.217	0.00031873	4.877	0.00027581	nucleus	NA	NA	GO:0097159 organic cyclic compound binding; GO:1901363 heterocyclic compound binding; GO:1901265 nucleoside phosphate binding; GO:0005488 binding; GO:0003676 nucleic acid binding; GO:0000166 nucleotide binding; GO:0036094 small molecule binding;	K12900	FUSIP1; FUS-interacting serine-arginine-rich protein 1	ghi03040 Spliceosome - Gossypium hirsutum (upland cotton);	IPR000504; IPR012677;	RNA recognition motif domain; Nucleotide-binding alpha-beta plait domain;	Cluster1	0.899135
A0A1U8KE85	151	T	serine/arginine-rich SC35-like splicing factor SCL28 isoform X2	LOC107916120	1	0.00479581	55.776	RT(1)PPRS(1)PR	2	-0.54337	1	0.211	0.277	0.129	1.523	1.206	1.278	1.278	1.104	1.369	0.936	0.52976	6.494	0.00122252	6.079	0.00135705	nucleus	NA	NA	GO:0097159 organic cyclic compound binding; GO:1901363 heterocyclic compound binding; GO:1901265 nucleoside phosphate binding; GO:0005488 binding; GO:0003676 nucleic acid binding; GO:0000166 nucleotide binding; GO:0036094 small molecule binding;	K12900	FUSIP1; FUS-interacting serine-arginine-rich protein 1	ghi03040 Spliceosome - Gossypium hirsutum (upland cotton);	IPR000504; IPR012677;	RNA recognition motif domain; Nucleotide-binding alpha-beta plait domain;	Cluster1	0.907355
A0A1U8KE85	182	Y	serine/arginine-rich SC35-like splicing factor SCL28 isoform X2	LOC107916120	0.995993	2.02084e-05	83.182	GKDY(0.996)HHS(0.004)PR	4	0.51273	2	0.259	0.239	0.219	1.261	1.219	1.276	1.364	1.258	1.3	1.044	0.189921	5.238	2.5326e-06	5.47	2.9898e-06	nucleus	NA	NA	GO:0097159 organic cyclic compound binding; GO:1901363 heterocyclic compound binding; GO:1901265 nucleoside phosphate binding; GO:0005488 binding; GO:0003676 nucleic acid binding; GO:0000166 nucleotide binding; GO:0036094 small molecule binding;	K12900	FUSIP1; FUS-interacting serine-arginine-rich protein 1	ghi03040 Spliceosome - Gossypium hirsutum (upland cotton);	IPR000504; IPR012677;	RNA recognition motif domain; Nucleotide-binding alpha-beta plait domain;	Cluster1	0.977709
A0A1U8L0Y2	101	S	uncharacterized protein LOC107922695 isoform X2	LOC107922695	0.998134	0.0030844	53.3	GS(0.001)T(0.001)S(0.001)NRDPS(0.998)PNR	2	-0.098635	2	0.232	0.081	0.121	1.856	1.654	1.503	0.894	1.068	0.918	0.575	0.0025569	11.551	0.00125543	6.636	0.0031169	chloroplast	NA	NA	GO:0097159 organic cyclic compound binding; GO:1901363 heterocyclic compound binding; GO:0004523 RNA-DNA hybrid ribonuclease activity; GO:0016893 endonuclease activity, active with either ribo- or deoxyribonucleic acids and producing 5'-phosphomonoesters; GO:0003824 catalytic activity; GO:0005488 binding; GO:0003676 nucleic acid binding; GO:0016788 hydrolase activity, acting on ester bonds; GO:00…	NA	NA	NA	IPR012337; IPR002156;	Ribonuclease H-like domain; Ribonuclease H domain;	Cluster1	0.482029
A0A1U8L1N2	1895	S	nuclear-pore anchor-like isoform X3	LOC107921981	0.933798	2.41988e-13	105.68	QAELVS(0.066)S(0.934)PLAS(0.985)PS(0.015)R	2	0.20068	3	0.533	0.599	0.543	1.083	0.967	1.096	1.395	1.19	1.29	1.232	0.026816	1.878	0.00030296	2.313	0.000138793	nucleus	GO:0046907 intracellular transport; GO:0072594 establishment of protein localization to organelle; GO:0017038 protein import; GO:1902593 single-organism nuclear import; GO:0044699 single-organism process; GO:0051169 nuclear transport; GO:0071702 organic substance transport; GO:0015031 protein transport; GO:1902582 single-organism intracellular transport; GO:0051234 establishment of localization; …	NA	NA	K09291	TPR; nucleoprotein TPR	ghi03013 RNA transport - Gossypium hirsutum (upland cotton);	IPR012929;	Nucleoprotein TPR/MLP1;	Cluster1	0.497204
A0A1U8L1N2	1899	S	nuclear-pore anchor-like isoform X3	LOC107921981	0.984788	2.41988e-13	105.68	QAELVS(0.066)S(0.934)PLAS(0.985)PS(0.015)R	2	0.20068	3	0.533	0.599	0.543	1.083	0.967	1.096	1.395	1.19	1.29	1.232	0.026816	1.878	0.00030296	2.313	0.000138793	nucleus	GO:0046907 intracellular transport; GO:0072594 establishment of protein localization to organelle; GO:0017038 protein import; GO:1902593 single-organism nuclear import; GO:0044699 single-organism process; GO:0051169 nuclear transport; GO:0071702 organic substance transport; GO:0015031 protein transport; GO:1902582 single-organism intracellular transport; GO:0051234 establishment of localization; …	NA	NA	K09291	TPR; nucleoprotein TPR	ghi03013 RNA transport - Gossypium hirsutum (upland cotton);	IPR012929;	Nucleoprotein TPR/MLP1;	Cluster1	0.497204
A0A1U8LEU2	100	S	uncharacterized protein LOC107926732 isoform X3	LOC107926732	0.863311	3.69027e-80	180.6	IS(0.122)S(0.863)PS(0.005)S(0.005)S(0.005)EPEGNQSNLQSQGQESNHEK	3	0.22513	1	0.397	0.515	0.352	1.244	1.257	1.172	1.288	1.082	1.266	0.99	0.842	2.906	0.00070212	2.877	0.00104175	nucleus	NA	NA	NA	NA	NA	NA	NA	NA	Cluster1	0.942109
A0A1U8LG77	89	S	DNA ligase	LOC107927137	0.919775	0.00129278	55.453	RKS(0.92)LDS(0.528)S(0.526)PT(0.026)ENPK	3	-0.12731	1	0.385	0.375	0.36	1.406	1.257	1.303	1.229	1.139	1.077	0.869	0.049115	3.541	2.5331e-06	3.076	1.63709e-05	chloroplast	GO:0033554 cellular response to stress; GO:0006266 DNA ligation; GO:0006725 cellular aromatic compound metabolic process; GO:0006259 DNA metabolic process; GO:0009058 biosynthetic process; GO:0050896 response to stimulus; GO:0044237 cellular metabolic process; GO:0071704 organic substance metabolic process; GO:0008152 metabolic process; GO:0046483 heterocycle metabolic process; GO:0006139 nucleob…	NA	GO:0003677 DNA binding; GO:0005524 ATP binding; GO:0003910 DNA ligase (ATP) activity; GO:1901265 nucleoside phosphate binding; GO:0016874 ligase activity; GO:0001882 nucleoside binding; GO:0043167 ion binding; GO:0016886 ligase activity, forming phosphoric ester bonds; GO:0003909 DNA ligase activity; GO:0000166 nucleotide binding; GO:1901363 heterocyclic compound binding; GO:0097159 organic cycli…	K10747	LIG1; DNA ligase 1 [EC:6.5.1.1 6.5.1.6 6.5.1.7]	ghi03420 Nucleotide excision repair - Gossypium hirsutum (upland cotton); ghi03430 Mismatch repair - Gossypium hirsutum (upland cotton); ghi03030 DNA replication - Gossypium hirsutum (upland cotton); ghi03410 Base excision repair - Gossypium hirsutum (upland cotton);	IPR012340; IPR012308; IPR012310; IPR012309;	Nucleic acid-binding, OB-fold; DNA ligase, ATP-dependent, N-terminal; DNA ligase, ATP-dependent, central; DNA ligase, ATP-dependent, C-terminal;	Cluster1	0.768324
A0A1U8LG77	93	S	DNA ligase	LOC107927137	0.970775	1.76879e-09	102.52	SLDS(0.027)S(0.971)PT(0.002)ENPK	2	0.29921	2	0.385	0.375	0.36	1.406	1.257	1.303	1.229	1.139	1.077	0.869	0.049115	3.541	2.5331e-06	3.076	1.63709e-05	chloroplast	GO:0033554 cellular response to stress; GO:0006266 DNA ligation; GO:0006725 cellular aromatic compound metabolic process; GO:0006259 DNA metabolic process; GO:0009058 biosynthetic process; GO:0050896 response to stimulus; GO:0044237 cellular metabolic process; GO:0071704 organic substance metabolic process; GO:0008152 metabolic process; GO:0046483 heterocycle metabolic process; GO:0006139 nucleob…	NA	GO:0003677 DNA binding; GO:0005524 ATP binding; GO:0003910 DNA ligase (ATP) activity; GO:1901265 nucleoside phosphate binding; GO:0016874 ligase activity; GO:0001882 nucleoside binding; GO:0043167 ion binding; GO:0016886 ligase activity, forming phosphoric ester bonds; GO:0003909 DNA ligase activity; GO:0000166 nucleotide binding; GO:1901363 heterocyclic compound binding; GO:0097159 organic cycli…	K10747	LIG1; DNA ligase 1 [EC:6.5.1.1 6.5.1.6 6.5.1.7]	ghi03420 Nucleotide excision repair - Gossypium hirsutum (upland cotton); ghi03430 Mismatch repair - Gossypium hirsutum (upland cotton); ghi03030 DNA replication - Gossypium hirsutum (upland cotton); ghi03410 Base excision repair - Gossypium hirsutum (upland cotton);	IPR012340; IPR012308; IPR012310; IPR012309;	Nucleic acid-binding, OB-fold; DNA ligase, ATP-dependent, N-terminal; DNA ligase, ATP-dependent, central; DNA ligase, ATP-dependent, C-terminal;	Cluster1	0.768324
A0A1U8LIU0	564	S	Putative rRNA methyltransferase	LOC107927920	0.998442	3.42912e-15	105.39	Y(0.002)NDS(0.998)GDEMEVDNR	3	-0.26932	2	0.381	0.564	0.602	1.24	1.157	0.897	1.261	1.13	1.428	1.159	0.27012	2.129	0.0115627	2.469	0.0043617	nucleus	GO:0044085 cellular component biogenesis; GO:0022613 ribonucleoprotein complex biogenesis; GO:0006725 cellular aromatic compound metabolic process; GO:0000154 rRNA modification; GO:0009451 RNA modification; GO:0044237 cellular metabolic process; GO:0032259 methylation; GO:0071704 organic substance metabolic process; GO:0008152 metabolic process; GO:0046483 heterocycle metabolic process; GO:000613…	GO:0043226 organelle; GO:0043231 intracellular membrane-bounded organelle; GO:0043229 intracellular organelle; GO:0005634 nucleus; GO:0044464 cell part; GO:0005622 intracellular; GO:0044424 intracellular part; GO:0043227 membrane-bounded organelle; GO:0005623 cell;	GO:0008757 S-adenosylmethionine-dependent methyltransferase activity; GO:0008168 methyltransferase activity; GO:0008173 RNA methyltransferase activity; GO:0003824 catalytic activity; GO:0016741 transferase activity, transferring one-carbon groups; GO:0008649 rRNA methyltransferase activity; GO:0016740 transferase activity;	K14857	NA	NA	IPR024576; IPR012920; IPR029063; IPR002877;	Ribosomal RNA methyltransferase Spb1, domain of unknown function DUF3381; Ribosomal RNA methyltransferase, Spb1, C-terminal; S-adenosyl-L-methionine-dependent methyltransferase; Ribosomal RNA methyltransferase FtsJ domain;	Cluster1	0.878705
A0A1U8LNH6	1415	S	DNA-directed RNA polymerase subunit	LOC107928093	0.999874	0.0179304	59.198	SQDVVS(1)PK	2	-0.2566	2	0.406	0.339	0.435	1.153	1.075	1.194	1.287	1.343	1.304	1.15	0.0136244	2.9	0.000182812	3.334	8.4157e-05	nucleus	GO:0018130 heterocycle biosynthetic process; GO:0006725 cellular aromatic compound metabolic process; GO:0097659 nucleic acid-templated transcription; GO:0034654 nucleobase-containing compound biosynthetic process; GO:1901360 organic cyclic compound metabolic process; GO:0006807 nitrogen compound metabolic process; GO:0032774 RNA biosynthetic process; GO:0009058 biosynthetic process; GO:0044238 p…	NA	GO:0097159 organic cyclic compound binding; GO:1901363 heterocyclic compound binding; GO:0003677 DNA binding; GO:0016779 nucleotidyltransferase activity; GO:0034062 5'-3' RNA polymerase activity; GO:0003824 catalytic activity; GO:0097747 RNA polymerase activity; GO:0005488 binding; GO:0003676 nucleic acid binding; GO:0003899 DNA-directed 5'-3' RNA polymerase activity; GO:0016740 transferase activ…	K16251	NA	NA	IPR006592; IPR000722; IPR007081; IPR007066; IPR007080;	RNA polymerase, N-terminal; RNA polymerase, alpha subunit; RNA polymerase Rpb1, domain 5; RNA polymerase Rpb1, domain 3; RNA polymerase Rpb1, domain 1;	Cluster1	0.976284
A0A1U8LNH6	1661	S	DNA-directed RNA polymerase subunit	LOC107928093	0.994574	0.0195179	45.992	S(0.995)PAT(0.004)NS(0.001)SWDR	2	0.27676	1	0.596	0.711	0.395	1.352	1.087	1.281	0.98	1.135	1.183	0.887	0.24182	2.186	0.0123001	1.938	0.0199401	nucleus	GO:0018130 heterocycle biosynthetic process; GO:0006725 cellular aromatic compound metabolic process; GO:0097659 nucleic acid-templated transcription; GO:0034654 nucleobase-containing compound biosynthetic process; GO:1901360 organic cyclic compound metabolic process; GO:0006807 nitrogen compound metabolic process; GO:0032774 RNA biosynthetic process; GO:0009058 biosynthetic process; GO:0044238 p…	NA	GO:0097159 organic cyclic compound binding; GO:1901363 heterocyclic compound binding; GO:0003677 DNA binding; GO:0016779 nucleotidyltransferase activity; GO:0034062 5'-3' RNA polymerase activity; GO:0003824 catalytic activity; GO:0097747 RNA polymerase activity; GO:0005488 binding; GO:0003676 nucleic acid binding; GO:0003899 DNA-directed 5'-3' RNA polymerase activity; GO:0016740 transferase activ…	K16251	NA	NA	IPR006592; IPR000722; IPR007081; IPR007066; IPR007080;	RNA polymerase, N-terminal; RNA polymerase, alpha subunit; RNA polymerase Rpb1, domain 5; RNA polymerase Rpb1, domain 3; RNA polymerase Rpb1, domain 1;	Cluster1	0.670667
A0A1U8LNH6	1938	S	DNA-directed RNA polymerase subunit	LOC107928093	0.999739	3.0846e-14	115.57	DQSVTQDDNS(1)QGNR	3	-0.67231	2	0.407	0.368	0.285	1.184	0.97	1.15	1.374	1.371	1.398	1.254	0.066483	3.117	0.00074093	3.908	0.005922	nucleus	GO:0018130 heterocycle biosynthetic process; GO:0006725 cellular aromatic compound metabolic process; GO:0097659 nucleic acid-templated transcription; GO:0034654 nucleobase-containing compound biosynthetic process; GO:1901360 organic cyclic compound metabolic process; GO:0006807 nitrogen compound metabolic process; GO:0032774 RNA biosynthetic process; GO:0009058 biosynthetic process; GO:0044238 p…	NA	GO:0097159 organic cyclic compound binding; GO:1901363 heterocyclic compound binding; GO:0003677 DNA binding; GO:0016779 nucleotidyltransferase activity; GO:0034062 5'-3' RNA polymerase activity; GO:0003824 catalytic activity; GO:0097747 RNA polymerase activity; GO:0005488 binding; GO:0003676 nucleic acid binding; GO:0003899 DNA-directed 5'-3' RNA polymerase activity; GO:0016740 transferase activ…	K16251	NA	NA	IPR006592; IPR000722; IPR007081; IPR007066; IPR007080;	RNA polymerase, N-terminal; RNA polymerase, alpha subunit; RNA polymerase Rpb1, domain 5; RNA polymerase Rpb1, domain 3; RNA polymerase Rpb1, domain 1;	Cluster1	0.871561
A0A1U8LT43	943	S	pre-mRNA-processing protein 40A-like isoform X2	LOC107930594	0.99989	6.64029e-07	87.411	KHAHS(1)PDS(0.957)DS(0.043)ESR	3	0.084495	3	0.242	0.293	0.329	1.159	0.97	1.051	1.383	1.408	1.602	1.381	0.0094845	3.681	0.00022183	5.084	8.259e-05	chloroplast	NA	NA	GO:0005515 protein binding; GO:0005488 binding;	K12821	PRPF40; pre-mRNA-processing factor 40	ghi03040 Spliceosome - Gossypium hirsutum (upland cotton);	IPR002713; IPR001202;	FF domain; WW domain;	Cluster1	0.748814
A0A1U8LT43	946	S	pre-mRNA-processing protein 40A-like isoform X2	LOC107930594	0.997056	7.0004e-11	102.03	KHAHS(0.003)PDS(0.997)DS(0.992)ES(0.008)R	3	0.021904	10	0.358	0.423	0.43	1.091	1.022	0.976	1.341	1.281	1.547	1.316	0.0105186	2.616	9.8259e-05	3.443	0.000115268	chloroplast	NA	NA	GO:0005515 protein binding; GO:0005488 binding;	K12821	PRPF40; pre-mRNA-processing factor 40	ghi03040 Spliceosome - Gossypium hirsutum (upland cotton);	IPR002713; IPR001202;	FF domain; WW domain;	Cluster1	0.529457
A0A1U8LT43	878	T	pre-mRNA-processing protein 40A-like isoform X2	LOC107930594	0.998045	3.97712e-05	56.681	KDET(0.998)DS(0.987)ENLDIS(0.001)DSY(0.014)GHK	4	0.76662	2	0.407	0.561	0.502	1.008	1.201	1.123	1.23	1.337	1.258	1.148	0.069361	2.267	0.00152439	2.602	0.00058121	chloroplast	NA	NA	GO:0005515 protein binding; GO:0005488 binding;	K12821	PRPF40; pre-mRNA-processing factor 40	ghi03040 Spliceosome - Gossypium hirsutum (upland cotton);	IPR002713; IPR001202;	FF domain; WW domain;	Cluster1	0.928847
A0A1U8M694	153	S	serine/arginine-rich SC35-like splicing factor SCL30	LOC107934420	0.992523	0.000498336	48.948	S(0.993)RS(0.504)PS(0.504)HMR	2	-0.26124	2	0.18	0.188	0.284	1.154	1.065	1.18	1.347	1.463	1.506	1.27	0.0064025	5.213	0.00035763	6.62	0.00021681	nucleus	NA	NA	GO:0097159 organic cyclic compound binding; GO:1901363 heterocyclic compound binding; GO:1901265 nucleoside phosphate binding; GO:0005488 binding; GO:0003676 nucleic acid binding; GO:0000166 nucleotide binding; GO:0036094 small molecule binding;	K12900	FUSIP1; FUS-interacting serine-arginine-rich protein 1	ghi03040 Spliceosome - Gossypium hirsutum (upland cotton);	IPR000504; IPR012677;	RNA recognition motif domain; Nucleotide-binding alpha-beta plait domain;	Cluster1	0.962106
A0A1U8M694	155	S	serine/arginine-rich SC35-like splicing factor SCL30	LOC107934420	0.973039	0.000498336	48.948	S(0.966)RS(0.973)PS(0.354)HMRS(0.669)PHHPS(0.014)S(0.013)S(0.012)R	4	-0.0088425	2	0.18	0.188	0.284	1.154	1.065	0.887	1.347	1.463	1.506	1.27	0.0064025	5.213	0.00035763	6.62	0.00021681	nucleus	NA	NA	GO:0097159 organic cyclic compound binding; GO:1901363 heterocyclic compound binding; GO:1901265 nucleoside phosphate binding; GO:0005488 binding; GO:0003676 nucleic acid binding; GO:0000166 nucleotide binding; GO:0036094 small molecule binding;	K12900	FUSIP1; FUS-interacting serine-arginine-rich protein 1	ghi03040 Spliceosome - Gossypium hirsutum (upland cotton);	IPR000504; IPR012677;	RNA recognition motif domain; Nucleotide-binding alpha-beta plait domain;	Cluster1	0.845319
A0A1U8M694	188	S	serine/arginine-rich SC35-like splicing factor SCL30	LOC107934420	0.999474	0.000256664	71.806	GNY(0.001)S(0.999)VS(1)PGR	2	0.16758	4	0.538	0.438	0.523	1.173	1.039	1.078	1.434	1.196	1.224	1.171	0.081318	2.195	0.00043577	2.571	0.00038473	nucleus	NA	NA	GO:0097159 organic cyclic compound binding; GO:1901363 heterocyclic compound binding; GO:1901265 nucleoside phosphate binding; GO:0005488 binding; GO:0003676 nucleic acid binding; GO:0000166 nucleotide binding; GO:0036094 small molecule binding;	K12900	FUSIP1; FUS-interacting serine-arginine-rich protein 1	ghi03040 Spliceosome - Gossypium hirsutum (upland cotton);	IPR000504; IPR012677;	RNA recognition motif domain; Nucleotide-binding alpha-beta plait domain;	Cluster1	0.866721
A0A1U8M694	190	S	serine/arginine-rich SC35-like splicing factor SCL30	LOC107934420	0.99996	0.000256664	71.806	GNY(0.001)S(0.999)VS(1)PGRR	3	0.013396	4	0.538	0.438	0.523	1.173	1.039	1.078	1.434	1.196	1.224	1.171	0.081318	2.195	0.00043577	2.571	0.00038473	nucleus	NA	NA	GO:0097159 organic cyclic compound binding; GO:1901363 heterocyclic compound binding; GO:1901265 nucleoside phosphate binding; GO:0005488 binding; GO:0003676 nucleic acid binding; GO:0000166 nucleotide binding; GO:0036094 small molecule binding;	K12900	FUSIP1; FUS-interacting serine-arginine-rich protein 1	ghi03040 Spliceosome - Gossypium hirsutum (upland cotton);	IPR000504; IPR012677;	RNA recognition motif domain; Nucleotide-binding alpha-beta plait domain;	Cluster1	0.866721
A0A1U8M694	201	S	serine/arginine-rich SC35-like splicing factor SCL30	LOC107934420	1	9.44705e-06	81.003	RHEEQPRS(1)PVGPPQER	3	-0.17911	10	0.304	0.168	0.248	1.108	0.892	1.104	1.543	1.417	1.608	1.472	0.0084759	4.311	0.00139652	6.344	0.00045912	nucleus	NA	NA	GO:0097159 organic cyclic compound binding; GO:1901363 heterocyclic compound binding; GO:1901265 nucleoside phosphate binding; GO:0005488 binding; GO:0003676 nucleic acid binding; GO:0000166 nucleotide binding; GO:0036094 small molecule binding;	K12900	FUSIP1; FUS-interacting serine-arginine-rich protein 1	ghi03040 Spliceosome - Gossypium hirsutum (upland cotton);	IPR000504; IPR012677;	RNA recognition motif domain; Nucleotide-binding alpha-beta plait domain;	Cluster1	0.701174
A0A1U8M694	5	S	serine/arginine-rich SC35-like splicing factor SCL30	LOC107934420	0.999176	3.36359e-10	105.14	RY(0.001)S(0.999)PQY(0.002)HS(0.998)PPR	2	0.34444	6	0.381	0.46	0.518	1.131	0.94	1.072	1.374	1.32	1.319	1.247	0.026597	2.368	0.00141507	2.953	0.0068042	nucleus	NA	NA	GO:0097159 organic cyclic compound binding; GO:1901363 heterocyclic compound binding; GO:1901265 nucleoside phosphate binding; GO:0005488 binding; GO:0003676 nucleic acid binding; GO:0000166 nucleotide binding; GO:0036094 small molecule binding;	K12900	FUSIP1; FUS-interacting serine-arginine-rich protein 1	ghi03040 Spliceosome - Gossypium hirsutum (upland cotton);	IPR000504; IPR012677;	RNA recognition motif domain; Nucleotide-binding alpha-beta plait domain;	Cluster1	0.618922
A0A1U8M761	552	S	ATP-dependent DNA helicase 2 subunit KU70-like	LOC107934687	1	3.27622e-60	168.64	HSVYGDSYDEES(1)DMGKEK	4	-0.59242	7	0.498	0.525	0.534	1.088	1.143	1.124	1.259	1.234	1.255	1.117	0.0021428	2.155	3.631e-06	2.407	1.1552e-06	cytoplasm	GO:0016043 cellular component organization; GO:0033554 cellular response to stress; GO:0065008 regulation of biological quality; GO:0006725 cellular aromatic compound metabolic process; GO:0006259 DNA metabolic process; GO:0006302 double-strand break repair; GO:0050896 response to stimulus; GO:0044237 cellular metabolic process; GO:0060249 anatomical structure homeostasis; GO:0071704 organic subs…	GO:0043564 Ku70:Ku80 complex; GO:0043226 organelle; GO:0043229 intracellular organelle; GO:0043231 intracellular membrane-bounded organelle; GO:0005634 nucleus; GO:0044464 cell part; GO:0005622 intracellular; GO:0044446 intracellular organelle part; GO:0032991 macromolecular complex; GO:0044424 intracellular part; GO:0043234 protein complex; GO:0005623 cell; GO:0043227 membrane-bounded organelle;…	GO:0003677 DNA binding; GO:0070035 purine NTP-dependent helicase activity; GO:0004386 helicase activity; GO:0008026 ATP-dependent helicase activity; GO:0042162 telomeric DNA binding; GO:0016817 hydrolase activity, acting on acid anhydrides; GO:0016787 hydrolase activity; GO:0043565 sequence-specific DNA binding; GO:0017111 nucleoside-triphosphatase activity; GO:0016887 ATPase activity; GO:1901363…	K10884	XRCC6; ATP-dependent DNA helicase 2 subunit 1	ghi03450 Non-homologous end-joining - Gossypium hirsutum (upland cotton);	IPR005161; IPR003034; IPR006164; IPR016194; IPR005160; IPR002035; IPR027388;	Ku70/Ku80, N-terminal alpha/beta; SAP domain; Ku70/Ku80 beta-barrel domain; SPOC-like, C-terminal domain; Ku70/Ku80 C-terminal arm; von Willebrand factor, type A; Ku70, bridge and pillars domain;	Cluster1	0.962525
A0A1U8P3T9	1082	S	methyltransferase-like protein 1	LOC107953938	0.999998	6.9055e-06	84.107	TTPDIEALRPKS(1)PVK	4	-0.066523	2	0.436	0.552	0.435	1.183	1.103	1.099	1.291	1.241	1.285	1.128	0.0111425	2.379	0.00045707	2.682	0.0064242	nucleus	GO:0008152 metabolic process; GO:0006725 cellular aromatic compound metabolic process; GO:0046483 heterocycle metabolic process; GO:0006139 nucleobase-containing compound metabolic process; GO:1901360 organic cyclic compound metabolic process; GO:0006807 nitrogen compound metabolic process; GO:0034641 cellular nitrogen compound metabolic process; GO:0044238 primary metabolic process; GO:0009987 c…	NA	GO:0097159 organic cyclic compound binding; GO:1901363 heterocyclic compound binding; GO:0016741 transferase activity, transferring one-carbon groups; GO:0008168 methyltransferase activity; GO:0003824 catalytic activity; GO:0016740 transferase activity; GO:0005488 binding; GO:0003676 nucleic acid binding;	NA	NA	NA	IPR029063;	S-adenosyl-L-methionine-dependent methyltransferase;	Cluster1	0.968801
A0A1U8PCI5	275	S	DNA (Cytosine-5)-methyltransferase 3B-like	LOC107957821	0.969449	7.08106e-09	88.573	LLEET(0.004)DDQS(0.969)S(0.971)EGS(0.841)S(0.212)PGES(0.003)PK	3	-1.7171	5	0.612	0.605	0.614	1.138	0.947	1.093	1.319	1.185	1.235	1.177	0.061499	1.736	0.0102416	2.042	0.00194392	nucleus	NA	NA	NA	NA	NA	NA	IPR000313;	PWWP domain;	Cluster1	0.608434
A0A1U8PCI5	276	S	DNA (Cytosine-5)-methyltransferase 3B-like	LOC107957821	0.970997	7.08106e-09	88.573	LLEET(0.004)DDQS(0.969)S(0.971)EGS(0.841)S(0.212)PGES(0.003)PK	3	-1.7171	6	0.612	0.605	0.614	1.138	0.947	1.093	1.319	1.185	1.235	1.177	0.061499	1.736	0.0102416	2.042	0.00194392	nucleus	NA	NA	NA	NA	NA	NA	IPR000313;	PWWP domain;	Cluster1	0.608434
A0A1U8PH42	878	S	protein argonaute 4-like	LOC107959046	0.965583	1.92525e-18	102.09	FEDAS(0.966)ET(0.125)S(0.599)S(0.831)S(0.446)HGGVT(0.033)APGAISVPQLPR	4	0.22234	2	0.298	0.348	0.54	1.378	1.241	1.194	1.216	1.196	1.128	0.928	0.20698	3.215	0.002817	2.985	0.024484	nucleus	NA	NA	GO:0097159 organic cyclic compound binding; GO:1901363 heterocyclic compound binding; GO:0005515 protein binding; GO:0005488 binding; GO:0003676 nucleic acid binding;	K11593	NA	NA	IPR032472; IPR032474; IPR014811; IPR003165; IPR012337; IPR003100;	Argonaute linker 2 domain; Protein argonaute, N-terminal; Argonaute, linker 1 domain; Piwi domain; Ribonuclease H-like domain; PAZ domain;	Cluster1	0.861541
A0A1U8PH42	882	S	protein argonaute 4-like	LOC107959046	0.951789	1.05304e-43	148.94	FEDAS(0.02)ET(0.023)S(0.057)S(0.952)S(0.946)HGGVT(0.002)APGAISVPQLPR	3	0.20967	7	0.406	0.546	0.557	1.223	1.262	1.207	1.172	1.109	1.175	0.94	0.070401	2.436	0.00096293	2.29	0.00128217	nucleus	NA	NA	GO:0097159 organic cyclic compound binding; GO:1901363 heterocyclic compound binding; GO:0005515 protein binding; GO:0005488 binding; GO:0003676 nucleic acid binding;	K11593	NA	NA	IPR032472; IPR032474; IPR014811; IPR003165; IPR012337; IPR003100;	Argonaute linker 2 domain; Protein argonaute, N-terminal; Argonaute, linker 1 domain; Piwi domain; Ribonuclease H-like domain; PAZ domain;	Cluster1	0.84321
A0A1U8PH42	883	S	protein argonaute 4-like	LOC107959046	0.946073	1.05304e-43	148.94	FEDAS(0.02)ET(0.023)S(0.057)S(0.952)S(0.946)HGGVT(0.002)APGAISVPQLPR	3	0.20967	6	0.446	0.538	0.522	1.191	1.273	1.207	1.18	1.106	1.181	0.944	0.126877	2.438	0.000135532	2.302	0.000177609	nucleus	NA	NA	GO:0097159 organic cyclic compound binding; GO:1901363 heterocyclic compound binding; GO:0005515 protein binding; GO:0005488 binding; GO:0003676 nucleic acid binding;	K11593	NA	NA	IPR032472; IPR032474; IPR014811; IPR003165; IPR012337; IPR003100;	Argonaute linker 2 domain; Protein argonaute, N-terminal; Argonaute, linker 1 domain; Piwi domain; Ribonuclease H-like domain; PAZ domain;	Cluster1	0.860569
A0A1U8PM09	340	S	11-beta-hydroxysteroid dehydrogenase-like 5	LOC107960388	0.968116	8.0261e-06	107.11	YLMET(0.004)T(0.028)S(0.968)PR	2	0.19576	7	0.47	0.475	0.462	1.187	1.109	1.141	1.269	1.254	1.247	1.097	0.01036	2.443	9.6856e-07	2.679	2.6865e-08	cytoplasm	NA	NA	GO:0003824 catalytic activity; GO:0016491 oxidoreductase activity;	K22418	NA	NA	IPR016040;	NAD(P)-binding domain;	Cluster1	0.994297
A0A1U8PP38	14	S	ribonuclease P protein subunit p25-like protein isoform X2	LOC107961265	1	2.07527e-05	79.875	VEKPKS(1)ES(1)PINDNEIR	4	0.40883	3	0.642	0.362	0.571	1.349	1.064	NA	1.171	1.388	1.251	1.155	0.29948	2.094	0.024164	2.419	0.0074413	cytoplasm	NA	NA	GO:0097159 organic cyclic compound binding; GO:1901363 heterocyclic compound binding; GO:0005488 binding; GO:0003676 nucleic acid binding;	NA	NA	NA	NA	NA	Cluster1	0.996727
A0A1U8PV46	233	S	serine/arginine-rich SC35-like splicing factor SCL30A	LOC107962942	1	0.00543837	61.11	EAGS(1)PIRS(1)R	2	-0.29358	2	0.208	0.246	0.519	1.175	1.103	1.326	1.291	1.215	1.372	1.076	0.30904	3.704	0.0082982	3.986	0.0354	nucleus	NA	NA	GO:0097159 organic cyclic compound binding; GO:1901363 heterocyclic compound binding; GO:1901265 nucleoside phosphate binding; GO:0005488 binding; GO:0003676 nucleic acid binding; GO:0000166 nucleotide binding; GO:0036094 small molecule binding;	K12900	FUSIP1; FUS-interacting serine-arginine-rich protein 1	ghi03040 Spliceosome - Gossypium hirsutum (upland cotton);	IPR000504; IPR012677;	RNA recognition motif domain; Nucleotide-binding alpha-beta plait domain;	Cluster1	0.994902
A0A1U8PV46	237	S	serine/arginine-rich SC35-like splicing factor SCL30A	LOC107962942	1	0.00543837	61.11	EAGS(1)PIRS(1)R	2	-0.29358	2	0.208	0.246	0.519	1.175	1.103	1.326	1.291	1.215	1.372	1.076	0.30904	3.704	0.0082982	3.986	0.0354	nucleus	NA	NA	GO:0097159 organic cyclic compound binding; GO:1901363 heterocyclic compound binding; GO:1901265 nucleoside phosphate binding; GO:0005488 binding; GO:0003676 nucleic acid binding; GO:0000166 nucleotide binding; GO:0036094 small molecule binding;	K12900	FUSIP1; FUS-interacting serine-arginine-rich protein 1	ghi03040 Spliceosome - Gossypium hirsutum (upland cotton);	IPR000504; IPR012677;	RNA recognition motif domain; Nucleotide-binding alpha-beta plait domain;	Cluster1	0.994902
A0A1U8PV46	5	S	serine/arginine-rich SC35-like splicing factor SCL30A	LOC107962942	0.999976	0.0021538	95.094	S(1)Y(0.02)T(0.983)PS(0.998)PPR	2	0.12774	5	0.513	0.446	0.628	1.34	1.142	1.306	1.001	1.138	1.186	0.886	0.154521	2.365	0.00138347	2.095	0.0025995	nucleus	NA	NA	GO:0097159 organic cyclic compound binding; GO:1901363 heterocyclic compound binding; GO:1901265 nucleoside phosphate binding; GO:0005488 binding; GO:0003676 nucleic acid binding; GO:0000166 nucleotide binding; GO:0036094 small molecule binding;	K12900	FUSIP1; FUS-interacting serine-arginine-rich protein 1	ghi03040 Spliceosome - Gossypium hirsutum (upland cotton);	IPR000504; IPR012677;	RNA recognition motif domain; Nucleotide-binding alpha-beta plait domain;	Cluster1	0.680679
A0A1U8PV46	9	S	serine/arginine-rich SC35-like splicing factor SCL30A	LOC107962942	0.997922	0.0021538	95.094	S(1)Y(0.02)T(0.983)PS(0.998)PPR	2	0.12774	9	0.446	0.456	0.576	1.435	1.221	1.306	1.018	1.07	1.1	0.803	0.0136836	2.687	0.00045897	2.157	0.00079945	nucleus	NA	NA	GO:0097159 organic cyclic compound binding; GO:1901363 heterocyclic compound binding; GO:1901265 nucleoside phosphate binding; GO:0005488 binding; GO:0003676 nucleic acid binding; GO:0000166 nucleotide binding; GO:0036094 small molecule binding;	K12900	FUSIP1; FUS-interacting serine-arginine-rich protein 1	ghi03040 Spliceosome - Gossypium hirsutum (upland cotton);	IPR000504; IPR012677;	RNA recognition motif domain; Nucleotide-binding alpha-beta plait domain;	Cluster1	0.498543
A0A1U8PV46	7	T	serine/arginine-rich SC35-like splicing factor SCL30A	LOC107962942	0.982553	0.0021538	95.094	S(1)Y(0.02)T(0.983)PS(0.998)PPR	2	0.12774	9	0.446	0.456	0.576	1.435	1.221	1.306	1.018	1.07	1.1	0.803	0.0136836	2.687	0.00045897	2.157	0.00079945	nucleus	NA	NA	GO:0097159 organic cyclic compound binding; GO:1901363 heterocyclic compound binding; GO:1901265 nucleoside phosphate binding; GO:0005488 binding; GO:0003676 nucleic acid binding; GO:0000166 nucleotide binding; GO:0036094 small molecule binding;	K12900	FUSIP1; FUS-interacting serine-arginine-rich protein 1	ghi03040 Spliceosome - Gossypium hirsutum (upland cotton);	IPR000504; IPR012677;	RNA recognition motif domain; Nucleotide-binding alpha-beta plait domain;	Cluster1	0.498543
A0A1U8PV90	230	S	protein QUIRKY-like	LOC107962970	0.995822	6.59398e-06	85.362	MY(0.001)S(0.996)AAS(0.003)AQPVDFALK	3	0.52945	2	0.453	0.517	0.344	1.11	1.168	1.328	1.162	1.122	1.379	1.016	0.87058	2.744	0.00147874	2.788	0.0015968	plasma membrane	NA	NA	GO:0005515 protein binding; GO:0005488 binding;	NA	NA	NA	IPR013583; IPR000008;	Phosphoribosyltransferase C-terminal; C2 domain;	Cluster1	0.968744
A0A1U8HWV7	547	S	probable nucleolar protein 5-2	LOC107888288	0.994783	0.00186743	54.559	KHEEQEDT(0.999)ES(0.995)EVQT(0.006)K	3	-0.16203	1	0.444	0.461	0.384	0.808	0.84	0.929	1.655	1.454	1.596	1.826	0.00044252	1.999	0.00056289	3.65	4.1998e-05	cytoplasm	NA	NA	NA	K14565	NOP58; nucleolar protein 58	ghi03008 Ribosome biogenesis in eukaryotes - Gossypium hirsutum (upland cotton);	IPR002687; IPR012974; IPR012976;	Nop domain; NOP5, N-terminal; NOSIC;	Cluster2	0.959149
A0A1U8HWV7	545	T	probable nucleolar protein 5-2	LOC107888288	0.999496	0.00186743	54.559	KHEEQEDT(0.999)ES(0.995)EVQT(0.006)K	3	-0.16203	1	0.444	0.461	0.384	0.808	0.84	0.929	1.655	1.454	1.596	1.826	0.00044252	1.999	0.00056289	3.65	4.1998e-05	cytoplasm	NA	NA	NA	K14565	NOP58; nucleolar protein 58	ghi03008 Ribosome biogenesis in eukaryotes - Gossypium hirsutum (upland cotton);	IPR002687; IPR012974; IPR012976;	Nop domain; NOP5, N-terminal; NOSIC;	Cluster2	0.959149
A0A1U8HY31	512	S	ABC transporter B family member 19 isoform X2	LOC107888623	0.967652	0.00256659	84.479	DFANPS(0.968)T(0.032)R	2	-0.29751	1	0.335	0.266	0.229	0.547	0.663	0.676	1.747	2.05	1.913	3.028	0.000175846	2.272	0.0030776	6.88	8.2841e-05	plasma membrane	GO:0006810 transport; GO:0055085 transmembrane transport; GO:0051179 localization; GO:0051234 establishment of localization;	GO:0031224 intrinsic component of membrane; GO:0016020 membrane; GO:0016021 integral component of membrane; GO:0044425 membrane part;	GO:1901265 nucleoside phosphate binding; GO:0015399 primary active transmembrane transporter activity; GO:0016817 hydrolase activity, acting on acid anhydrides; GO:0016787 hydrolase activity; GO:0016887 ATPase activity; GO:0097159 organic cyclic compound binding; GO:1901363 heterocyclic compound binding; GO:0016462 pyrophosphatase activity; GO:0003824 catalytic activity; GO:0032553 ribonucleotide…	K05658	ABCB1; ATP-binding cassette, subfamily B (MDR/TAP), member 1 [EC:3.6.3.44]	ghi02010 ABC transporters - Gossypium hirsutum (upland cotton);	IPR003593; IPR003439; IPR027417; IPR011527;	AAA+ ATPase domain; ABC transporter-like; P-loop containing nucleoside triphosphate hydrolase; ABC transporter type 1, transmembrane domain;	Cluster2	0.590294
A0A1U8HY31	522	S	ABC transporter B family member 19 isoform X2	LOC107888623	0.799806	0.00140736	73.435	LS(0.8)HS(0.237)LS(0.945)T(0.019)K	3	0.026907	1	0.587	0.44	0.527	1.104	1.129	0.798	1.282	1.282	1.306	1.194	0.0069442	2.086	0.00122383	2.49	0.0083029	plasma membrane	GO:0006810 transport; GO:0055085 transmembrane transport; GO:0051179 localization; GO:0051234 establishment of localization;	GO:0031224 intrinsic component of membrane; GO:0016020 membrane; GO:0016021 integral component of membrane; GO:0044425 membrane part;	GO:1901265 nucleoside phosphate binding; GO:0015399 primary active transmembrane transporter activity; GO:0016817 hydrolase activity, acting on acid anhydrides; GO:0016787 hydrolase activity; GO:0016887 ATPase activity; GO:0097159 organic cyclic compound binding; GO:1901363 heterocyclic compound binding; GO:0016462 pyrophosphatase activity; GO:0003824 catalytic activity; GO:0032553 ribonucleotide…	K05658	ABCB1; ATP-binding cassette, subfamily B (MDR/TAP), member 1 [EC:3.6.3.44]	ghi02010 ABC transporters - Gossypium hirsutum (upland cotton);	IPR003593; IPR003439; IPR027417; IPR011527;	AAA+ ATPase domain; ABC transporter-like; P-loop containing nucleoside triphosphate hydrolase; ABC transporter type 1, transmembrane domain;	Cluster2	0.528264
A0A1U8HY31	526	S	ABC transporter B family member 19 isoform X2	LOC107888623	0.944627	4.7635e-07	123.51	LS(0.8)HS(0.237)LS(0.945)T(0.019)K	3	0.026907	5	0.467	0.448	0.465	0.817	0.849	0.798	1.551	1.556	1.653	1.932	1.90002e-05	1.786	1.65804e-05	3.449	4.6338e-07	plasma membrane	GO:0006810 transport; GO:0055085 transmembrane transport; GO:0051179 localization; GO:0051234 establishment of localization;	GO:0031224 intrinsic component of membrane; GO:0016020 membrane; GO:0016021 integral component of membrane; GO:0044425 membrane part;	GO:1901265 nucleoside phosphate binding; GO:0015399 primary active transmembrane transporter activity; GO:0016817 hydrolase activity, acting on acid anhydrides; GO:0016787 hydrolase activity; GO:0016887 ATPase activity; GO:0097159 organic cyclic compound binding; GO:1901363 heterocyclic compound binding; GO:0016462 pyrophosphatase activity; GO:0003824 catalytic activity; GO:0032553 ribonucleotide…	K05658	ABCB1; ATP-binding cassette, subfamily B (MDR/TAP), member 1 [EC:3.6.3.44]	ghi02010 ABC transporters - Gossypium hirsutum (upland cotton);	IPR003593; IPR003439; IPR027417; IPR011527;	AAA+ ATPase domain; ABC transporter-like; P-loop containing nucleoside triphosphate hydrolase; ABC transporter type 1, transmembrane domain;	Cluster2	0.772459
A0A1U8I014	452	S	LOW QUALITY PROTEIN: H/ACA ribonucleoprotein complex subunit 4-like	LOC107891348	1	1.34518e-20	126.25	KLDDS(1)S(1)DS(1)PAPVVGK	3	0.022312	7	0.547	0.511	0.538	1.018	0.884	0.996	1.35	1.402	1.449	1.461	0.00121535	1.802	0.00022241	2.632	2.3873e-06	cytoplasm	GO:0006396 RNA processing; GO:0006725 cellular aromatic compound metabolic process; GO:0001522 pseudouridine synthesis; GO:1901360 organic cyclic compound metabolic process; GO:0006807 nitrogen compound metabolic process; GO:0044238 primary metabolic process; GO:0009451 RNA modification; GO:0044237 cellular metabolic process; GO:0071704 organic substance metabolic process; GO:0016070 RNA metaboli…	NA	GO:0097159 organic cyclic compound binding; GO:1901363 heterocyclic compound binding; GO:0003723 RNA binding; GO:0016853 isomerase activity; GO:0003824 catalytic activity; GO:0005488 binding; GO:0003676 nucleic acid binding; GO:0016866 intramolecular transferase activity; GO:0009982 pseudouridine synthase activity;	K11131	DKC1; H/ACA ribonucleoprotein complex subunit 4 [EC:5.4.99.-]	ghi03008 Ribosome biogenesis in eukaryotes - Gossypium hirsutum (upland cotton);	IPR020103; IPR015947; IPR002478; IPR032819; IPR002501; IPR004521; IPR012960;	Pseudouridine synthase, catalytic domain; PUA-like domain; PUA domain; tRNA pseudouridylate synthase B, C-terminal; Pseudouridine synthase II, N-terminal; Uncharacterised domain CHP00451; Dyskerin-like;	Cluster2	0.973273
A0A1U8I014	453	S	LOW QUALITY PROTEIN: H/ACA ribonucleoprotein complex subunit 4-like	LOC107891348	1	6.0587e-21	127.01	KLDDS(1)S(1)DS(1)PAPVVGK	3	0.022312	5	0.465	0.438	0.496	0.958	0.9	0.996	1.443	1.407	1.502	1.525	0.00027694	2.04	0.000102584	3.111	4.873e-06	cytoplasm	GO:0006396 RNA processing; GO:0006725 cellular aromatic compound metabolic process; GO:0001522 pseudouridine synthesis; GO:1901360 organic cyclic compound metabolic process; GO:0006807 nitrogen compound metabolic process; GO:0044238 primary metabolic process; GO:0009451 RNA modification; GO:0044237 cellular metabolic process; GO:0071704 organic substance metabolic process; GO:0016070 RNA metaboli…	NA	GO:0097159 organic cyclic compound binding; GO:1901363 heterocyclic compound binding; GO:0003723 RNA binding; GO:0016853 isomerase activity; GO:0003824 catalytic activity; GO:0005488 binding; GO:0003676 nucleic acid binding; GO:0016866 intramolecular transferase activity; GO:0009982 pseudouridine synthase activity;	K11131	DKC1; H/ACA ribonucleoprotein complex subunit 4 [EC:5.4.99.-]	ghi03008 Ribosome biogenesis in eukaryotes - Gossypium hirsutum (upland cotton);	IPR020103; IPR015947; IPR002478; IPR032819; IPR002501; IPR004521; IPR012960;	Pseudouridine synthase, catalytic domain; PUA-like domain; PUA domain; tRNA pseudouridylate synthase B, C-terminal; Pseudouridine synthase II, N-terminal; Uncharacterised domain CHP00451; Dyskerin-like;	Cluster2	0.952598
A0A1U8I014	455	S	LOW QUALITY PROTEIN: H/ACA ribonucleoprotein complex subunit 4-like	LOC107891348	1	6.0587e-21	127.01	KLDDS(1)S(1)DS(1)PAPVVGK	3	0.022312	7	0.518	0.471	0.513	0.971	0.948	0.996	1.415	1.376	1.454	1.467	2.4973e-05	1.927	3.557e-05	2.826	3.4702e-06	cytoplasm	GO:0006396 RNA processing; GO:0006725 cellular aromatic compound metabolic process; GO:0001522 pseudouridine synthesis; GO:1901360 organic cyclic compound metabolic process; GO:0006807 nitrogen compound metabolic process; GO:0044238 primary metabolic process; GO:0009451 RNA modification; GO:0044237 cellular metabolic process; GO:0071704 organic substance metabolic process; GO:0016070 RNA metaboli…	NA	GO:0097159 organic cyclic compound binding; GO:1901363 heterocyclic compound binding; GO:0003723 RNA binding; GO:0016853 isomerase activity; GO:0003824 catalytic activity; GO:0005488 binding; GO:0003676 nucleic acid binding; GO:0016866 intramolecular transferase activity; GO:0009982 pseudouridine synthase activity;	K11131	DKC1; H/ACA ribonucleoprotein complex subunit 4 [EC:5.4.99.-]	ghi03008 Ribosome biogenesis in eukaryotes - Gossypium hirsutum (upland cotton);	IPR020103; IPR015947; IPR002478; IPR032819; IPR002501; IPR004521; IPR012960;	Pseudouridine synthase, catalytic domain; PUA-like domain; PUA domain; tRNA pseudouridylate synthase B, C-terminal; Pseudouridine synthase II, N-terminal; Uncharacterised domain CHP00451; Dyskerin-like;	Cluster2	0.930294
A0A1U8I014	513	S	LOW QUALITY PROTEIN: H/ACA ribonucleoprotein complex subunit 4-like	LOC107891348	0.948003	0.000552832	63.682	DKVEAS(0.051)S(0.948)PDT(0.001)EK	3	0.5481	1	0.481	0.487	0.527	0.942	0.867	0.926	1.487	1.397	1.523	1.611	0.000184587	1.829	9.6584e-05	2.948	4.7726e-06	cytoplasm	GO:0006396 RNA processing; GO:0006725 cellular aromatic compound metabolic process; GO:0001522 pseudouridine synthesis; GO:1901360 organic cyclic compound metabolic process; GO:0006807 nitrogen compound metabolic process; GO:0044238 primary metabolic process; GO:0009451 RNA modification; GO:0044237 cellular metabolic process; GO:0071704 organic substance metabolic process; GO:0016070 RNA metaboli…	NA	GO:0097159 organic cyclic compound binding; GO:1901363 heterocyclic compound binding; GO:0003723 RNA binding; GO:0016853 isomerase activity; GO:0003824 catalytic activity; GO:0005488 binding; GO:0003676 nucleic acid binding; GO:0016866 intramolecular transferase activity; GO:0009982 pseudouridine synthase activity;	K11131	DKC1; H/ACA ribonucleoprotein complex subunit 4 [EC:5.4.99.-]	ghi03008 Ribosome biogenesis in eukaryotes - Gossypium hirsutum (upland cotton);	IPR020103; IPR015947; IPR002478; IPR032819; IPR002501; IPR004521; IPR012960;	Pseudouridine synthase, catalytic domain; PUA-like domain; PUA domain; tRNA pseudouridylate synthase B, C-terminal; Pseudouridine synthase II, N-terminal; Uncharacterised domain CHP00451; Dyskerin-like;	Cluster2	0.989324
A0A1U8IHP6	528	S	probable nucleolar protein 5-2 isoform X2	LOC107894650	1	5.90788e-44	157.14	QAEDS(1)GENVEGEEEEK	3	-0.032663	1	0.219	0.218	0.29	1.021	0.893	0.928	1.688	1.606	1.531	1.698	0.00040356	3.909	0.000180125	6.637	4.1236e-05	plasma membrane	NA	NA	NA	K14565	NOP58; nucleolar protein 58	ghi03008 Ribosome biogenesis in eukaryotes - Gossypium hirsutum (upland cotton);	IPR002687; IPR012974; IPR012976;	Nop domain; NOP5, N-terminal; NOSIC;	Cluster2	0.591852
A0A1U8IKV2	3377	S	LOW QUALITY PROTEIN: chromatin structure-remodeling complex protein SYD-like	LOC107895764	0.998237	5.11429e-06	84.249	LQSEDPAEAS(0.002)QS(0.998)PK	3	0.83473	2	0.341	0.28	0.421	0.832	0.764	0.801	1.745	1.561	1.746	2.108	7.7886e-05	2.3	0.0021561	4.848	0.00020466	nucleus	NA	NA	GO:0042393 histone binding; GO:0005524 ATP binding; GO:1901265 nucleoside phosphate binding; GO:0001882 nucleoside binding; GO:0043167 ion binding; GO:0005515 protein binding; GO:0000166 nucleotide binding; GO:0097159 organic cyclic compound binding; GO:1901363 heterocyclic compound binding; GO:0032549 ribonucleoside binding; GO:0097367 carbohydrate derivative binding; GO:0032553 ribonucleotide b…	NA	NA	NA	IPR014001; IPR027417; IPR029295; IPR001650; IPR014012; IPR000330;	Helicase superfamily 1/2, ATP-binding domain; P-loop containing nucleoside triphosphate hydrolase; Snf2, ATP coupling domain; Helicase, C-terminal; Helicase/SANT-associated domain; SNF2-related, N-terminal domain;	Cluster2	0.945798
A0A1U8IRL4	44	S	embryonic protein DC-8-like	LOC107899513	1	4.53305e-45	165.06	EEWDQS(1)PPQQQQR	2	0.477	15	0.356	0.335	0.361	0.762	0.678	0.72	1.713	1.751	1.819	2.446	1.96348e-05	2.053	6.045e-05	5.022	3.07e-07	mitochondria	NA	NA	NA	NA	NA	NA	NA	NA	Cluster2	0.681068
A0A1U8IX81	110	S	uncharacterized protein LOC107901311	LOC107901311	0.926653	2.76259e-40	151.19	GTADMEDAT(0.073)S(0.927)DGNVEQLASEAEK	3	0.0071711	5	0.453	0.498	0.503	0.952	0.858	0.971	1.463	1.454	1.472	1.578	0.0070169	1.913	0.00021912	3.019	0.0009195	nucleus	NA	NA	NA	NA	NA	NA	NA	NA	Cluster2	0.998177
A0A1U8JCT7	246	S	uncharacterized protein LOC107905861	LOC107905861	0.999996	0.00156006	75.229	S(1)PHGHASK	3	0.28593	4	0.522	0.292	0.397	0.975	0.791	1.009	1.608	1.546	1.41	1.645	0.0042025	2.291	0.0098759	3.769	0.00141949	nucleus	NA	NA	GO:0005515 protein binding; GO:0005488 binding;	NA	NA	NA	IPR009060;	UBA-like;	Cluster2	0.958868
A0A1U8JNN8	3	S	lysine-specific demethylase JMJ25-like	LOC107909028	0.99774	3.01777e-09	101.67	GS(0.998)PENS(0.002)GFAEHQVEER	3	0.24872	2	0.342	0.346	0.549	0.866	0.994	0.71	1.689	1.79	1.27	1.848	0.0131638	2.078	0.0153196	3.839	0.00195949	nucleus	NA	NA	GO:0097159 organic cyclic compound binding; GO:1901363 heterocyclic compound binding; GO:0003677 DNA binding; GO:0046914 transition metal ion binding; GO:0005488 binding; GO:0043167 ion binding; GO:0003676 nucleic acid binding; GO:0043169 cation binding; GO:0046872 metal ion binding; GO:0005515 protein binding; GO:0008270 zinc ion binding;	K15601	NA	NA	IPR003347; IPR001841; IPR018866;	JmjC domain; Zinc finger, RING-type; Zinc-finger domain of monoamine-oxidase A repressor R1;	Cluster2	0.972295
A0A1U8JPE9	36	S	transcription factor HY5	LOC107909196	1	3.47482e-06	91.62	EGMES(1)DEEIR	3	-0.3255	6	0.569	0.671	0.598	1.014	0.984	1.059	1.325	1.289	1.24	1.261	0.00127981	1.663	0.00066112	2.097	0.000142473	nucleus	GO:0050794 regulation of cellular process; GO:0010468 regulation of gene expression; GO:0006355 regulation of transcription, DNA-templated; GO:0031326 regulation of cellular biosynthetic process; GO:0080090 regulation of primary metabolic process; GO:0060255 regulation of macromolecule metabolic process; GO:0019219 regulation of nucleobase-containing compound metabolic process; GO:0010556 regulat…	GO:0043226 organelle; GO:0043231 intracellular membrane-bounded organelle; GO:0043229 intracellular organelle; GO:0005634 nucleus; GO:0044464 cell part; GO:0005622 intracellular; GO:0044424 intracellular part; GO:0043227 membrane-bounded organelle; GO:0005623 cell;	GO:0097159 organic cyclic compound binding; GO:1901363 heterocyclic compound binding; GO:0003677 DNA binding; GO:0005488 binding; GO:0001071 nucleic acid binding transcription factor activity; GO:0003676 nucleic acid binding; GO:0043565 sequence-specific DNA binding; GO:0003700 transcription factor activity, sequence-specific DNA binding;	K16241	HY5; transcription factor HY5	ghi04712 Circadian rhythm - plant - Gossypium hirsutum (upland cotton);	IPR004827;	Basic-leucine zipper domain;	Cluster2	0.757487
A0A1U8JT74	27	S	embryonic protein DC-8-like	LOC107908729	0.999995	1.96178e-07	91.845	DINS(1)GREYEER	3	0.05827	2	0.337	0.279	0.311	0.669	0.593	0.697	1.903	1.915	1.752	2.843	4.4714e-05	2.113	0.00051617	6.009	4.1728e-06	nucleus	NA	NA	NA	NA	NA	NA	NA	NA	Cluster2	0.551345
A0A1U8JUI6	75	S	zinc finger CCCH domain-containing protein 19-like isoform X2	LOC107909066	0.964966	0.00909083	46.73	S(0.035)EGS(0.965)WICHR	3	-0.35833	1	0.675	0.483	0.695	1.074	0.843	0.978	1.451	1.264	1.289	1.383	0.0166597	1.562	0.029064	2.161	0.0032798	cytoplasm	NA	NA	GO:0097159 organic cyclic compound binding; GO:1901363 heterocyclic compound binding; GO:0003677 DNA binding; GO:0046914 transition metal ion binding; GO:0005488 binding; GO:0043167 ion binding; GO:0003676 nucleic acid binding; GO:0043169 cation binding; GO:0046872 metal ion binding; GO:0005515 protein binding; GO:0008270 zinc ion binding;	NA	NA	NA	IPR013083; IPR001965; IPR004343; IPR011011;	Zinc finger, RING/FYVE/PHD-type; Zinc finger, PHD-type; Plus-3 domain; Zinc finger, FYVE/PHD-type;	Cluster2	0.998815
A0A1U8K9R7	132	S	glycine-rich RNA-binding protein 2, mitochondrial-like	LOC107914737	1	0.0296757	60.019	GGDS(1)FGR	2	-0.12393	2	0.318	0.356	0.421	1.064	0.972	0.904	1.486	1.483	1.511	1.524	0.0123586	2.685	0.00045944	4.091	0.0033184	mitochondria	NA	NA	GO:0097159 organic cyclic compound binding; GO:1901363 heterocyclic compound binding; GO:1901265 nucleoside phosphate binding; GO:0005488 binding; GO:0003676 nucleic acid binding; GO:0000166 nucleotide binding; GO:0036094 small molecule binding;	NA	NA	NA	IPR000504; IPR012677;	RNA recognition motif domain; Nucleotide-binding alpha-beta plait domain;	Cluster2	0.691433
A0A1U8KBM2	252	S	splicing factor U2af small subunit B-like	LOC107915220	1	0.0186047	51.135	S(1)RS(1)PPPAR	3	-0.19846	3	0.389	0.532	0.559	1.079	1.026	0.874	1.257	1.258	1.661	1.402	0.041523	2.013	0.0055365	2.822	0.0020791	nucleus	GO:0006396 RNA processing; GO:0006725 cellular aromatic compound metabolic process; GO:1901360 organic cyclic compound metabolic process; GO:0006807 nitrogen compound metabolic process; GO:0044238 primary metabolic process; GO:0044237 cellular metabolic process; GO:0071704 organic substance metabolic process; GO:0006397 mRNA processing; GO:0016070 RNA metabolic process; GO:0000398 mRNA splicing, …	GO:0043226 organelle; GO:0043229 intracellular organelle; GO:0043231 intracellular membrane-bounded organelle; GO:0005634 nucleus; GO:0089701 U2AF; GO:0044464 cell part; GO:0005622 intracellular; GO:0044446 intracellular organelle part; GO:0032991 macromolecular complex; GO:0044424 intracellular part; GO:0043234 protein complex; GO:0005623 cell; GO:0043227 membrane-bounded organelle; GO:0044422 o…	GO:0097159 organic cyclic compound binding; GO:1901363 heterocyclic compound binding; GO:0003723 RNA binding; GO:1901265 nucleoside phosphate binding; GO:0005488 binding; GO:0003676 nucleic acid binding; GO:0043167 ion binding; GO:0043169 cation binding; GO:0046872 metal ion binding; GO:0000166 nucleotide binding; GO:0036094 small molecule binding;	K12836	U2AF1; splicing factor U2AF 35 kDa subunit	ghi03040 Spliceosome - Gossypium hirsutum (upland cotton);	IPR000571; IPR000504; IPR012677; IPR003954;	Zinc finger, CCCH-type; RNA recognition motif domain; Nucleotide-binding alpha-beta plait domain; RNA recognition motif domain, eukaryote;	Cluster2	0.812063
A0A1U8KBM2	254	S	splicing factor U2af small subunit B-like	LOC107915220	1	0.0186047	51.135	S(1)RS(1)PPPAR	3	-0.19846	3	0.389	0.532	0.559	1.079	1.026	0.874	1.257	1.258	1.661	1.402	0.041523	2.013	0.0055365	2.822	0.0020791	nucleus	GO:0006396 RNA processing; GO:0006725 cellular aromatic compound metabolic process; GO:1901360 organic cyclic compound metabolic process; GO:0006807 nitrogen compound metabolic process; GO:0044238 primary metabolic process; GO:0044237 cellular metabolic process; GO:0071704 organic substance metabolic process; GO:0006397 mRNA processing; GO:0016070 RNA metabolic process; GO:0000398 mRNA splicing, …	GO:0043226 organelle; GO:0043229 intracellular organelle; GO:0043231 intracellular membrane-bounded organelle; GO:0005634 nucleus; GO:0089701 U2AF; GO:0044464 cell part; GO:0005622 intracellular; GO:0044446 intracellular organelle part; GO:0032991 macromolecular complex; GO:0044424 intracellular part; GO:0043234 protein complex; GO:0005623 cell; GO:0043227 membrane-bounded organelle; GO:0044422 o…	GO:0097159 organic cyclic compound binding; GO:1901363 heterocyclic compound binding; GO:0003723 RNA binding; GO:1901265 nucleoside phosphate binding; GO:0005488 binding; GO:0003676 nucleic acid binding; GO:0043167 ion binding; GO:0043169 cation binding; GO:0046872 metal ion binding; GO:0000166 nucleotide binding; GO:0036094 small molecule binding;	K12836	U2AF1; splicing factor U2AF 35 kDa subunit	ghi03040 Spliceosome - Gossypium hirsutum (upland cotton);	IPR000571; IPR000504; IPR012677; IPR003954;	Zinc finger, CCCH-type; RNA recognition motif domain; Nucleotide-binding alpha-beta plait domain; RNA recognition motif domain, eukaryote;	Cluster2	0.812063
A0A1U8KDB5	272	S	glycine-rich RNA-binding protein RZ1C-like isoform X1	LOC107915794	0.879338	0.000913039	74.269	PS(0.013)S(0.879)FDRY(0.108)	2	-0.47838	4	0.594	0.617	0.648	1.098	0.911	0.981	1.35	1.249	1.308	1.307	0.0100962	1.608	0.00138333	2.102	2.2718e-05	nucleus	NA	NA	GO:0097159 organic cyclic compound binding; GO:1901363 heterocyclic compound binding; GO:1901265 nucleoside phosphate binding; GO:0046914 transition metal ion binding; GO:0005488 binding; GO:0003676 nucleic acid binding; GO:0043167 ion binding; GO:0046872 metal ion binding; GO:0043169 cation binding; GO:0000166 nucleotide binding; GO:0008270 zinc ion binding; GO:0036094 small molecule binding;	K12885	RBMX; heterogeneous nuclear ribonucleoprotein G	ghi03040 Spliceosome - Gossypium hirsutum (upland cotton);	IPR000504; IPR012677; IPR001878;	RNA recognition motif domain; Nucleotide-binding alpha-beta plait domain; Zinc finger, CCHC-type;	Cluster2	0.926223
A0A1U8KEE0	186	S	1-Cys peroxiredoxin-like	LOC107916248	0.964732	2.00709e-09	102.45	QGEPVVIS(0.965)PS(0.035)VPNEEAK	4	0.10563	3	0.373	0.335	0.404	0.606	0.721	0.79	1.81	1.741	1.728	2.494	0.00031635	1.904	0.0025002	4.747	4.9812e-06	cytoskeleton	GO:0050794 regulation of cellular process; GO:0042592 homeostatic process; GO:0065008 regulation of biological quality; GO:0008152 metabolic process; GO:0050789 regulation of biological process; GO:0055114 oxidation-reduction process; GO:0044710 single-organism metabolic process; GO:0045454 cell redox homeostasis; GO:0044763 single-organism cellular process; GO:0019725 cellular homeostasis; GO:00…	NA	GO:0016209 antioxidant activity; GO:0003824 catalytic activity; GO:0051920 peroxiredoxin activity; GO:0016684 oxidoreductase activity, acting on peroxide as acceptor; GO:0016491 oxidoreductase activity;	K11188	PRDX6; peroxiredoxin 6, 1-Cys peroxiredoxin [EC:1.11.1.7 1.11.1.15 3.1.1.-]	ghi01110 Biosynthesis of secondary metabolites - Gossypium hirsutum (upland cotton); ghi01100 Metabolic pathways - Gossypium hirsutum (upland cotton); ghi00940 Phenylpropanoid biosynthesis - Gossypium hirsutum (upland cotton);	IPR019479; IPR000866; IPR013766; IPR012336;	Peroxiredoxin, C-terminal; Alkyl hydroperoxide reductase subunit C/ Thiol specific antioxidant; Thioredoxin domain; Thioredoxin-like fold;	Cluster2	0.532937
A0A1U8KG99	163	S	glycine-rich protein 2-like	LOC107916639	1	2.49037e-64	176.09	YGGGGGGGGGGGACYNCGGS(1)GHFAR	4	-0.29515	5	0.499	0.492	0.545	0.957	0.94	0.955	1.476	1.444	1.341	1.494	0.000175791	1.857	4.2278e-05	2.774	1.95231e-05	nucleus	GO:0050794 regulation of cellular process; GO:0010468 regulation of gene expression; GO:0006355 regulation of transcription, DNA-templated; GO:0031326 regulation of cellular biosynthetic process; GO:0080090 regulation of primary metabolic process; GO:0060255 regulation of macromolecule metabolic process; GO:0019219 regulation of nucleobase-containing compound metabolic process; GO:0010556 regulat…	NA	GO:0097159 organic cyclic compound binding; GO:1901363 heterocyclic compound binding; GO:0003677 DNA binding; GO:0046914 transition metal ion binding; GO:0005488 binding; GO:0043167 ion binding; GO:0003676 nucleic acid binding; GO:0046872 metal ion binding; GO:0043169 cation binding; GO:0008270 zinc ion binding;	NA	NA	NA	IPR011129; IPR012340; IPR001878; IPR002059;	Cold shock domain; Nucleic acid-binding, OB-fold; Zinc finger, CCHC-type; Cold-shock protein, DNA-binding;	Cluster2	0.985692
A0A1U8KSB9	99	S	ribosomal RNA-processing protein 7 homolog A-like	LOC107920256	0.996987	8.53926e-07	84.156	GANQDEVY(0.001)EIPS(0.997)GDDDCS(0.002)K	4	-1.5497	2	0.28	0.402	0.379	0.773	0.814	0.746	1.752	1.663	1.69	2.188	1.60924e-05	2.199	0.00224	4.811	0.0050628	nucleus	NA	NA	NA	K14545	RRP7; ribosomal RNA-processing protein 7	ghi03008 Ribosome biogenesis in eukaryotes - Gossypium hirsutum (upland cotton);	NA	NA	Cluster2	0.883375
A0A1U8KYM0	164	S	glycine-rich protein 2-like	LOC107922149	1	5.42573e-40	144.44	YGGGGGGGGGGACYNCGGS(1)GHFAR	4	-0.023796	5	0.509	0.527	0.564	0.928	0.98	0.955	1.432	1.343	1.431	1.469	0.000135313	1.789	6.4021e-05	2.629	1.62885e-05	nucleus	GO:0050794 regulation of cellular process; GO:0010468 regulation of gene expression; GO:0006355 regulation of transcription, DNA-templated; GO:0031326 regulation of cellular biosynthetic process; GO:0080090 regulation of primary metabolic process; GO:0060255 regulation of macromolecule metabolic process; GO:0019219 regulation of nucleobase-containing compound metabolic process; GO:0010556 regulat…	NA	GO:0097159 organic cyclic compound binding; GO:1901363 heterocyclic compound binding; GO:0003677 DNA binding; GO:0046914 transition metal ion binding; GO:0005488 binding; GO:0043167 ion binding; GO:0003676 nucleic acid binding; GO:0046872 metal ion binding; GO:0043169 cation binding; GO:0008270 zinc ion binding;	NA	NA	NA	IPR011129; IPR012340; IPR001878; IPR002059;	Cold shock domain; Nucleic acid-binding, OB-fold; Zinc finger, CCHC-type; Cold-shock protein, DNA-binding;	Cluster2	0.989968
A0A1U8L051	164	S	18 kDa seed maturation protein-like	LOC107921073	0.998404	5.13419e-31	149.95	GEGNPHGYGTGGT(0.001)YS(0.998)	2	-1.5649	1	0.406	0.442	0.461	0.713	0.947	0.927	1.594	1.46	1.621	1.807	0.0034791	1.976	0.0023847	3.571	1.67712e-05	nucleus	GO:0032502 developmental process; GO:0044707 single-multicellular organism process; GO:0044767 single-organism developmental process; GO:0044699 single-organism process; GO:0007275 multicellular organism development; GO:0009790 embryo development; GO:0048856 anatomical structure development; GO:0032501 multicellular organismal process;	NA	NA	NA	NA	NA	NA	NA	Cluster2	0.95933
A0A1U8LMX7	694	S	uncharacterized protein LOC107929052	LOC107929052	1	0.00108856	101.38	S(1)EDDPQQR	2	0.41898	1	0.29	0.316	0.32	0.584	0.541	0.835	1.873	1.875	1.809	2.835	0.0156583	2.117	0.005955	6.001	3.4762e-07	vacuolar membrane	NA	NA	GO:0045735 nutrient reservoir activity;	K18626	NA	NA	IPR006792; IPR011051; IPR006045; IPR014710;	Vicilin, N-terminal; RmlC-like cupin domain; Cupin 1; RmlC-like jelly roll fold;	Cluster2	0.556892
A0A1U8LT43	948	S	pre-mRNA-processing protein 40A-like isoform X2	LOC107930594	0.991992	6.02314e-05	73.138	KHAHS(0.003)PDS(0.997)DS(0.992)ES(0.008)R	3	0.021904	3	0.324	0.418	0.45	1.111	0.981	0.976	1.364	1.465	1.454	1.396	0.0022225	2.574	0.00091725	3.593	0.00022343	chloroplast	NA	NA	GO:0005515 protein binding; GO:0005488 binding;	K12821	PRPF40; pre-mRNA-processing factor 40	ghi03040 Spliceosome - Gossypium hirsutum (upland cotton);	IPR002713; IPR001202;	FF domain; WW domain;	Cluster2	0.490664
A0A1U8LT60	51	T	uncharacterized protein LOC107930585	LOC107930585	0.984631	1.6058e-28	137.41	VENVGVVHLT(0.015)HDRPNT(0.985)GNK	5	-0.47429	1	0.468	0.387	0.564	0.87	0.922	0.818	1.461	1.498	1.624	1.756	0.00027946	1.839	0.0055617	3.23	0.00047767	cytoplasm	NA	NA	NA	NA	NA	NA	NA	NA	Cluster2	0.929288
A0A1U8LW61	1211	S	lysine-specific demethylase REF6	LOC107931453	0.997639	1.663e-06	81.144	EEAMS(0.002)DDAS(0.998)DNDGSQTQHR	3	-1.0939	1	0.488	0.545	NA	0.725	0.913	0.98	1.51	1.255	1.187	1.51	0.023622	1.69	0.025242	2.551	0.0028049	nucleus	NA	NA	GO:0097159 organic cyclic compound binding; GO:1901363 heterocyclic compound binding; GO:0005488 binding; GO:0003676 nucleic acid binding; GO:0043167 ion binding; GO:0043169 cation binding; GO:0046872 metal ion binding;	NA	NA	NA	IPR015880; IPR003347; IPR007087; IPR003349; IPR013087;	Zinc finger, C2H2-like; JmjC domain; Zinc finger, C2H2; JmjN domain; Zinc finger C2H2-type/integrase DNA-binding domain;	Cluster2	0.99052
A0A1U8LW61	1435	S	lysine-specific demethylase REF6	LOC107931453	0.999409	1.30721e-13	111.97	QDNS(0.999)Y(0.001)DDDEIEGGPSTR	3	2.7155	2	0.612	0.319	0.849	0.888	1.129	0.918	1.304	1.236	1.461	1.363	0.025237	1.649	0.127005	2.248	0.038761	nucleus	NA	NA	GO:0097159 organic cyclic compound binding; GO:1901363 heterocyclic compound binding; GO:0005488 binding; GO:0003676 nucleic acid binding; GO:0043167 ion binding; GO:0043169 cation binding; GO:0046872 metal ion binding;	NA	NA	NA	IPR015880; IPR003347; IPR007087; IPR003349; IPR013087;	Zinc finger, C2H2-like; JmjC domain; Zinc finger, C2H2; JmjN domain; Zinc finger C2H2-type/integrase DNA-binding domain;	Cluster2	0.971623
A0A1U8M694	10	S	serine/arginine-rich SC35-like splicing factor SCL30	LOC107934420	0.997814	3.36359e-10	105.14	RY(0.001)S(0.999)PQY(0.002)HS(0.998)PPR	2	0.34444	8	0.385	0.46	0.525	1.091	0.944	1.072	1.395	1.354	1.369	1.325	0.0036248	2.268	0.00121667	3.006	0.006564	nucleus	NA	NA	GO:0097159 organic cyclic compound binding; GO:1901363 heterocyclic compound binding; GO:1901265 nucleoside phosphate binding; GO:0005488 binding; GO:0003676 nucleic acid binding; GO:0000166 nucleotide binding; GO:0036094 small molecule binding;	K12900	FUSIP1; FUS-interacting serine-arginine-rich protein 1	ghi03040 Spliceosome - Gossypium hirsutum (upland cotton);	IPR000504; IPR012677;	RNA recognition motif domain; Nucleotide-binding alpha-beta plait domain;	Cluster2	0.464477
A0A1U8M694	4	Y	serine/arginine-rich SC35-like splicing factor SCL30	LOC107934420	0.979213	1.10113e-06	93.909	Y(0.979)S(0.031)PQY(0.113)HS(0.877)PPR	3	-0.23492	2	0.395	0.459	0.541	1.005	0.953	0.911	1.437	1.429	1.474	1.513	0.000158813	2.057	0.0015622	3.111	0.0063212	nucleus	NA	NA	GO:0097159 organic cyclic compound binding; GO:1901363 heterocyclic compound binding; GO:1901265 nucleoside phosphate binding; GO:0005488 binding; GO:0003676 nucleic acid binding; GO:0000166 nucleotide binding; GO:0036094 small molecule binding;	K12900	FUSIP1; FUS-interacting serine-arginine-rich protein 1	ghi03040 Spliceosome - Gossypium hirsutum (upland cotton);	IPR000504; IPR012677;	RNA recognition motif domain; Nucleotide-binding alpha-beta plait domain;	Cluster2	0.937243
A0A1U8MR03	52	T	late embryogenesis abundant protein-like	LOC107939175	0.878996	2.34625e-17	106.28	ITTTS(0.002)NAT(0.116)T(0.879)PPPEEHY(0.002)HHHDQHEK	4	-0.05125	2	0.249	0.184	0.412	0.755	0.7	0.864	1.643	1.795	1.815	2.265	0.00028446	2.744	0.0119646	6.217	0.0155042	nucleus	GO:0001101 response to acid chemical; GO:0042221 response to chemical; GO:0009415 response to water; GO:0006950 response to stress; GO:0009628 response to abiotic stimulus; GO:1901700 response to oxygen-containing compound; GO:0010035 response to inorganic substance; GO:0050896 response to stimulus;	NA	NA	NA	NA	NA	NA	NA	Cluster2	0.983358
A0A1U8N8W5	105	S	embryogenic cell protein 40-like	LOC107945021	0.758586	4.92797e-13	110.75	S(0.001)NAS(0.042)S(0.21)PS(0.759)S(0.799)S(0.19)EDDGMGGR	2	-0.030689	4	0.262	0.344	0.393	0.946	0.727	0.842	1.53	1.663	1.77	1.973	0.00142112	2.518	0.0027616	4.968	0.00021865	nucleus	GO:0001101 response to acid chemical; GO:0042221 response to chemical; GO:0009415 response to water; GO:0006950 response to stress; GO:0009628 response to abiotic stimulus; GO:1901700 response to oxygen-containing compound; GO:0010035 response to inorganic substance; GO:0050896 response to stimulus;	NA	NA	NA	NA	NA	NA	NA	Cluster2	0.998389
A0A1U8N8W5	106	S	embryogenic cell protein 40-like	LOC107945021	0.884927	2.89577e-52	176.61	SNASSPS(0.23)S(0.885)S(0.885)EDDGMGGR	3	-0.51846	5	0.105	0.085	NA	0.475	0.471	0.382	1.884	2.042	1.878	4.37	4.0924e-05	4.66	0.00104495	20.365	5.5713e-05	nucleus	GO:0001101 response to acid chemical; GO:0042221 response to chemical; GO:0009415 response to water; GO:0006950 response to stress; GO:0009628 response to abiotic stimulus; GO:1901700 response to oxygen-containing compound; GO:0010035 response to inorganic substance; GO:0050896 response to stimulus;	NA	NA	NA	NA	NA	NA	NA	Cluster2	0.907596
A0A1U8N8W5	107	S	embryogenic cell protein 40-like	LOC107945021	0.898213	2.89577e-52	176.61	SNASS(0.003)PS(0.393)S(0.706)S(0.898)EDDGMGGR	2	-0.12319	5	0.153	0.276	0.159	0.797	0.75	0.67	1.917	1.956	1.674	2.502	0.00020089	3.77	0.0023007	9.434	0.00031833	nucleus	GO:0001101 response to acid chemical; GO:0042221 response to chemical; GO:0009415 response to water; GO:0006950 response to stress; GO:0009628 response to abiotic stimulus; GO:1901700 response to oxygen-containing compound; GO:0010035 response to inorganic substance; GO:0050896 response to stimulus;	NA	NA	NA	NA	NA	NA	NA	Cluster2	0.996748
A0A1U8N8W5	163	T	embryogenic cell protein 40-like	LOC107945021	0.970787	5.47012e-63	168.26	ITTTSNAT(0.028)T(0.971)PPPEQHY(0.001)HHHDQHEK	4	-0.31665	10	0.281	0.296	0.29	0.882	0.859	0.8	1.614	1.709	1.711	1.981	4.0038e-05	2.931	2.5969e-06	5.806	1.1264e-07	nucleus	GO:0001101 response to acid chemical; GO:0042221 response to chemical; GO:0009415 response to water; GO:0006950 response to stress; GO:0009628 response to abiotic stimulus; GO:1901700 response to oxygen-containing compound; GO:0010035 response to inorganic substance; GO:0050896 response to stimulus;	NA	NA	NA	NA	NA	NA	NA	Cluster2	0.980148
A0A1U8NGV9	29	S	em protein H5-like	LOC107948294	1	7.75511e-25	151.07	S(1)VEAQENLAGGR	3	0.37053	2	0.095	0.203	0.337	0.728	0.813	0.681	1.601	1.958	1.939	2.474	0.00041556	3.499	0.065816	8.658	0.0036554	mitochondria	NA	NA	NA	NA	NA	NA	NA	NA	Cluster2	0.998877
A0A1U8NKQ2	44	S	embryonic protein DC-8-like	LOC107948530	1	1.6228e-25	153.22	EEWDQS(1)PPQQQQR	2	0.477	11	0.231	0.211	0.284	0.559	0.619	0.72	1.871	1.954	2.069	3.33	4.2011e-06	2.438	0.00063808	8.118	2.1183e-05	nucleus	NA	NA	NA	NA	NA	NA	NA	NA	Cluster2	0.73599
A0A1U8P1P4	3	S	H/ACA ribonucleoprotein complex subunit 2-like protein	LOC107953356	1	0.00146824	100.04	GS(1)DS(1)EVEK	2	0.0043663	2	0.375	0.315	0.449	1.04	0.969	1.032	1.597	1.309	1.435	1.427	0.004603	2.67	0.00069678	3.811	0.00033535	nucleus	NA	GO:0043229 intracellular organelle; GO:0043232 intracellular non-membrane-bounded organelle; GO:0044446 intracellular organelle part; GO:0031981 nuclear lumen; GO:0044424 intracellular part; GO:0005730 nucleolus; GO:0005623 cell; GO:0044422 organelle part; GO:0043228 non-membrane-bounded organelle; GO:0043226 organelle; GO:0043231 intracellular membrane-bounded organelle; GO:0031974 membrane-encl…	GO:0097159 organic cyclic compound binding; GO:1901363 heterocyclic compound binding; GO:0003723 RNA binding; GO:0005488 binding; GO:0003676 nucleic acid binding;	K11129	NHP2; H/ACA ribonucleoprotein complex subunit 2	ghi03008 Ribosome biogenesis in eukaryotes - Gossypium hirsutum (upland cotton);	IPR029064; IPR004038;	50S ribosomal protein L30e-like; Ribosomal protein L7Ae/L30e/S12e/Gadd45;	Cluster2	0.51855
A0A1U8P1P4	5	S	H/ACA ribonucleoprotein complex subunit 2-like protein	LOC107953356	1	0.00146824	100.04	GS(1)DS(1)EVEK	2	0.0043663	2	0.375	0.315	0.449	1.04	0.969	1.032	1.597	1.309	1.435	1.427	0.004603	2.67	0.00069678	3.811	0.00033535	nucleus	NA	GO:0043229 intracellular organelle; GO:0043232 intracellular non-membrane-bounded organelle; GO:0044446 intracellular organelle part; GO:0031981 nuclear lumen; GO:0044424 intracellular part; GO:0005730 nucleolus; GO:0005623 cell; GO:0044422 organelle part; GO:0043228 non-membrane-bounded organelle; GO:0043226 organelle; GO:0043231 intracellular membrane-bounded organelle; GO:0031974 membrane-encl…	GO:0097159 organic cyclic compound binding; GO:1901363 heterocyclic compound binding; GO:0003723 RNA binding; GO:0005488 binding; GO:0003676 nucleic acid binding;	K11129	NHP2; H/ACA ribonucleoprotein complex subunit 2	ghi03008 Ribosome biogenesis in eukaryotes - Gossypium hirsutum (upland cotton);	IPR029064; IPR004038;	50S ribosomal protein L30e-like; Ribosomal protein L7Ae/L30e/S12e/Gadd45;	Cluster2	0.51855
A0A1U8P6L9	59	S	RRP15-like protein	LOC107954735	0.982187	4.29698e-09	93.424	QY(0.018)NS(0.982)DDDEEER	2	-1.0663	1	0.168	0.284	0.153	0.905	0.769	0.919	1.632	1.871	1.656	1.99	0.00065578	4.286	0.00175738	8.527	0.00038072	nucleus	GO:0016072 rRNA metabolic process; GO:0006396 RNA processing; GO:0034470 ncRNA processing; GO:0044085 cellular component biogenesis; GO:0022613 ribonucleoprotein complex biogenesis; GO:0006725 cellular aromatic compound metabolic process; GO:0006807 nitrogen compound metabolic process; GO:0042254 ribosome biogenesis; GO:1901360 organic cyclic compound metabolic process; GO:0044238 primary metabol…	NA	NA	NA	NA	NA	NA	NA	Cluster2	0.792841
A0A1U8P6L9	85	S	RRP15-like protein	LOC107954735	1	8.04478e-18	107.19	GGDNS(1)S(1)EENDGSEEVEIQPGVMK	3	-0.10737	3	0.581	0.526	0.569	0.98	0.909	0.986	1.456	1.281	1.408	1.442	0.00141547	1.715	0.000177221	2.473	4.499e-05	nucleus	GO:0016072 rRNA metabolic process; GO:0006396 RNA processing; GO:0034470 ncRNA processing; GO:0044085 cellular component biogenesis; GO:0022613 ribonucleoprotein complex biogenesis; GO:0006725 cellular aromatic compound metabolic process; GO:0006807 nitrogen compound metabolic process; GO:0042254 ribosome biogenesis; GO:1901360 organic cyclic compound metabolic process; GO:0044238 primary metabol…	NA	NA	NA	NA	NA	NA	NA	Cluster2	0.994401
A0A1U8P6L9	86	S	RRP15-like protein	LOC107954735	1	8.04478e-18	107.19	GGDNS(1)S(1)EENDGSEEVEIQPGVMK	3	-0.10737	3	0.581	0.526	0.569	0.98	0.909	0.986	1.456	1.281	1.408	1.442	0.00141547	1.715	0.000177221	2.473	4.499e-05	nucleus	GO:0016072 rRNA metabolic process; GO:0006396 RNA processing; GO:0034470 ncRNA processing; GO:0044085 cellular component biogenesis; GO:0022613 ribonucleoprotein complex biogenesis; GO:0006725 cellular aromatic compound metabolic process; GO:0006807 nitrogen compound metabolic process; GO:0042254 ribosome biogenesis; GO:1901360 organic cyclic compound metabolic process; GO:0044238 primary metabol…	NA	NA	NA	NA	NA	NA	NA	Cluster2	0.994401
A0A1U8PTJ9	28	S	U4/U6.U5 tri-snRNP-associated protein 2-like isoform X2	LOC107961935	0.809223	1.91788e-64	177.32	VVDS(0.009)PS(0.182)S(0.809)PPEEPLVPYNDDEDDER	3	-0.060981	4	0.604	0.614	0.665	0.947	0.896	0.867	1.375	1.319	1.475	1.538	0.00049553	1.439	0.00075735	2.214	5.7947e-05	cytoplasm	GO:0044085 cellular component biogenesis; GO:0016043 cellular component organization; GO:0070646 protein modification by small protein removal; GO:0022613 ribonucleoprotein complex biogenesis; GO:0022618 ribonucleoprotein complex assembly; GO:0006725 cellular aromatic compound metabolic process; GO:0044267 cellular protein metabolic process; GO:0016579 protein deubiquitination; GO:0044237 cellula…	NA	GO:0008233 peptidase activity; GO:0036459 thiol-dependent ubiquitinyl hydrolase activity; GO:0046914 transition metal ion binding; GO:0003824 catalytic activity; GO:0005488 binding; GO:0043167 ion binding; GO:0019783 ubiquitin-like protein-specific protease activity; GO:0070011 peptidase activity, acting on L-amino acid peptides; GO:0101005 ubiquitinyl hydrolase activity; GO:0046872 metal ion bin…	K12847	USP39; U4/U6.U5 tri-snRNP-associated protein 2	ghi03040 Spliceosome - Gossypium hirsutum (upland cotton);	IPR001607; IPR013083; IPR001394; IPR028889;	Zinc finger, UBP-type; Zinc finger, RING/FYVE/PHD-type; Peptidase C19, ubiquitin carboxyl-terminal hydrolase; Ubiquitin specific protease domain;	Cluster2	0.732638
A0A1U8PTQ6	134	S	methyl-CpG-binding domain-containing protein 11-like	LOC107962605	1	3.56961e-14	114.76	DVMEEAGKS(1)EEENENENK	4	-0.34724	2	0.538	0.634	0.518	0.862	1.166	0.854	1.332	1.525	1.279	1.435	0.032824	1.705	0.0116438	2.447	0.00039628	nucleus	NA	GO:0043226 organelle; GO:0043231 intracellular membrane-bounded organelle; GO:0043229 intracellular organelle; GO:0005634 nucleus; GO:0044464 cell part; GO:0005622 intracellular; GO:0044424 intracellular part; GO:0043227 membrane-bounded organelle; GO:0005623 cell;	GO:0097159 organic cyclic compound binding; GO:1901363 heterocyclic compound binding; GO:0003677 DNA binding; GO:0005488 binding; GO:0003676 nucleic acid binding;	NA	NA	NA	IPR016177; IPR001739;	DNA-binding domain; Methyl-CpG DNA binding;	Cluster2	0.99415
A0A1U8PTQ6	213	S	methyl-CpG-binding domain-containing protein 11-like	LOC107962605	0.850081	2.79701e-31	140.07	ETGDMEDAT(0.15)S(0.85)DGNVEQPASEAEK	3	-0.6661	5	0.444	0.423	0.497	0.873	0.941	0.905	1.442	1.463	1.604	1.658	0.00022052	1.993	0.000195431	3.306	3.6566e-05	nucleus	NA	GO:0043226 organelle; GO:0043231 intracellular membrane-bounded organelle; GO:0043229 intracellular organelle; GO:0005634 nucleus; GO:0044464 cell part; GO:0005622 intracellular; GO:0044424 intracellular part; GO:0043227 membrane-bounded organelle; GO:0005623 cell;	GO:0097159 organic cyclic compound binding; GO:1901363 heterocyclic compound binding; GO:0003677 DNA binding; GO:0005488 binding; GO:0003676 nucleic acid binding;	NA	NA	NA	IPR016177; IPR001739;	DNA-binding domain; Methyl-CpG DNA binding;	Cluster2	0.998566
A0A1U8PTQ6	222	S	methyl-CpG-binding domain-containing protein 11-like	LOC107962605	0.999996	1.85328e-14	102.39	ETGDMEDAT(0.173)S(0.827)DGNVEQPAS(1)EAEK	3	0.33934	1	0.286	0.53	0.552	0.989	1.06	1.032	1.37	1.399	1.371	1.344	0.000158248	2.252	0.057381	3.026	0.032642	nucleus	NA	GO:0043226 organelle; GO:0043231 intracellular membrane-bounded organelle; GO:0043229 intracellular organelle; GO:0005634 nucleus; GO:0044464 cell part; GO:0005622 intracellular; GO:0044424 intracellular part; GO:0043227 membrane-bounded organelle; GO:0005623 cell;	GO:0097159 organic cyclic compound binding; GO:1901363 heterocyclic compound binding; GO:0003677 DNA binding; GO:0005488 binding; GO:0003676 nucleic acid binding;	NA	NA	NA	IPR016177; IPR001739;	DNA-binding domain; Methyl-CpG DNA binding;	Cluster2	0.522785
A0A1U8PUW9	42	S	zinc-finger homeodomain protein 5-like	LOC107962890	1	1.22348e-05	89.805	QQS(1)LGHVGRS(1)PNPDR	2	1.2296	2	0.253	0.352	0.25	0.618	0.604	0.616	1.845	1.857	2.038	3.123	2.092e-06	2.15	0.020205	6.713	8.0194e-05	chloroplast	NA	NA	GO:0097159 organic cyclic compound binding; GO:1901363 heterocyclic compound binding; GO:0003677 DNA binding; GO:0005488 binding; GO:0003676 nucleic acid binding;	NA	NA	NA	IPR006455; IPR009057; IPR006456;	Homeodomain, ZF-HD class; Homeobox domain-like; ZF-HD homeobox protein, Cys/His-rich dimerisation domain;	Cluster2	0.478833
A0A1U8PUW9	49	S	zinc-finger homeodomain protein 5-like	LOC107962890	1	1.29813e-05	85.737	QQS(1)LGHVGRS(1)PNPDR	2	1.2296	2	0.27	0.3	0.32	0.725	0.689	0.616	1.8	1.73	1.902	2.563	3.5925e-06	2.381	7.6482e-05	6.103	2.853e-06	chloroplast	NA	NA	GO:0097159 organic cyclic compound binding; GO:1901363 heterocyclic compound binding; GO:0003677 DNA binding; GO:0005488 binding; GO:0003676 nucleic acid binding;	NA	NA	NA	IPR006455; IPR009057; IPR006456;	Homeodomain, ZF-HD class; Homeobox domain-like; ZF-HD homeobox protein, Cys/His-rich dimerisation domain;	Cluster2	0.723569
G3M3J0	301	S	Seed storage protein legumin B (Fragment)	legB_Dt	1	7.00187e-21	129.02	QESQEEGS(1)EEEEREER	3	-0.084096	4	0.27	0.368	0.334	0.926	0.846	0.832	1.712	1.539	1.645	1.88	0.000158174	2.679	0.00052026	5.037	7.666e-05	nucleus	NA	NA	GO:0045735 nutrient reservoir activity;	NA	NA	NA	IPR011051; IPR006045; IPR014710;	RmlC-like cupin domain; Cupin 1; RmlC-like jelly roll fold;	Cluster2	0.982368
A0A075T4D3	270	S	Phosphoinositide phospholipase C	PLC	1	2.66022e-06	82.651	VKAS(1)DEEAWGK	3	-0.20481	1	2.672	2.499	2.634	0.454	0.459	0.515	0.448	0.509	0.455	0.989	0.85292	0.183	1.4887e-06	0.181	1.4381e-06	mitochondria	GO:0050794 regulation of cellular process; GO:0044700 single organism signaling; GO:0051716 cellular response to stimulus; GO:0016042 lipid catabolic process; GO:0035556 intracellular signal transduction; GO:0044712 single-organism catabolic process; GO:0044699 single-organism process; GO:0023052 signaling; GO:0050896 response to stimulus; GO:0044238 primary metabolic process; GO:0071704 organic …	GO:0005623 cell; GO:0005622 intracellular; GO:0044464 cell part;	GO:0004435 phosphatidylinositol phospholipase C activity; GO:0003824 catalytic activity; GO:0042578 phosphoric ester hydrolase activity; GO:0005488 binding; GO:0004629 phospholipase C activity; GO:0016788 hydrolase activity, acting on ester bonds; GO:0004620 phospholipase activity; GO:0005515 protein binding; GO:0016787 hydrolase activity; GO:0008081 phosphoric diester hydrolase activity; GO:0016…	K05857	PLCD; phosphatidylinositol phospholipase C, delta [EC:3.1.4.11]	ghi04070 Phosphatidylinositol signaling system - Gossypium hirsutum (upland cotton); ghi00562 Inositol phosphate metabolism - Gossypium hirsutum (upland cotton); ghi04933 AGE-RAGE signaling pathway in diabetic complications - Gossypium hirsutum (upland cotton); ghi01100 Metabolic pathways - Gossypium hirsutum (upland cotton);	IPR000909; IPR015359; IPR017946; IPR011992; IPR000008; IPR001711;	Phosphatidylinositol-specific phospholipase C, X domain; Phosphoinositide-specific phospholipase C, EF-hand-like domain; PLC-like phosphodiesterase, TIM beta/alpha-barrel domain; EF-hand domain pair; C2 domain; Phospholipase C, phosphatidylinositol-specific, Y domain;	Cluster3	0.973868
A0A1U8HKJ9	14	S	probable NAD(P)H dehydrogenase (Quinone) FQR1-like 2	LOC107886977	1	1.20637e-05	89.663	S(1)AIEAS(1)DQDLADPVR	2	1.1276	3	1.847	2.125	2.424	0.589	0.862	0.53	0.593	0.601	0.541	0.847	0.30752	0.32	0.00146084	0.271	0.00010378	cytoplasm	NA	NA	GO:0016651 oxidoreductase activity, acting on NAD(P)H; GO:1901265 nucleoside phosphate binding; GO:0003955 NAD(P)H dehydrogenase (quinone) activity; GO:0043167 ion binding; GO:0000166 nucleotide binding; GO:0048037 cofactor binding; GO:0016655 oxidoreductase activity, acting on NAD(P)H, quinone or similar compound as acceptor; GO:0016491 oxidoreductase activity; GO:1901363 heterocyclic compound b…	K03809	wrbA; NAD(P)H dehydrogenase (quinone) [EC:1.6.5.2]	ghi00130 Ubiquinone and other terpenoid-quinone biosynthesis - Gossypium hirsutum (upland cotton); ghi01110 Biosynthesis of secondary metabolites - Gossypium hirsutum (upland cotton);	IPR005025; IPR029039; IPR008254;	NADPH-dependent FMN reductase-like; Flavoprotein-like domain; Flavodoxin/nitric oxide synthase;	Cluster3	0.996645
A0A1U8HKJ9	19	S	probable NAD(P)H dehydrogenase (Quinone) FQR1-like 2	LOC107886977	1	5.01435e-37	157.57	S(1)AIEAS(1)DQDLADPVR	2	1.1276	6	2.432	2.666	2.566	0.51	0.685	0.53	0.429	0.41	0.373	0.703	0.026964	0.225	9.9774e-05	0.158	1.4932e-06	cytoplasm	NA	NA	GO:0016651 oxidoreductase activity, acting on NAD(P)H; GO:1901265 nucleoside phosphate binding; GO:0003955 NAD(P)H dehydrogenase (quinone) activity; GO:0043167 ion binding; GO:0000166 nucleotide binding; GO:0048037 cofactor binding; GO:0016655 oxidoreductase activity, acting on NAD(P)H, quinone or similar compound as acceptor; GO:0016491 oxidoreductase activity; GO:1901363 heterocyclic compound b…	K03809	wrbA; NAD(P)H dehydrogenase (quinone) [EC:1.6.5.2]	ghi00130 Ubiquinone and other terpenoid-quinone biosynthesis - Gossypium hirsutum (upland cotton); ghi01110 Biosynthesis of secondary metabolites - Gossypium hirsutum (upland cotton);	IPR005025; IPR029039; IPR008254;	NADPH-dependent FMN reductase-like; Flavoprotein-like domain; Flavodoxin/nitric oxide synthase;	Cluster3	0.995186
A0A1U8HX93	194	S	tobamovirus multiplication protein 2A-like	LOC107890623	1	5.41547e-69	186.92	AANVPADYDS(1)DDEFIAPR	3	0.16836	7	1.607	1.591	1.58	0.846	0.859	0.863	0.847	0.779	0.715	0.912	0.193962	0.537	7.3306e-08	0.49	0.0046812	vacuolar membrane	NA	GO:0031224 intrinsic component of membrane; GO:0016020 membrane; GO:0016021 integral component of membrane; GO:0044425 membrane part;	NA	NA	NA	NA	NA	NA	Cluster3	0.999035
A0A1U8I4U6	62	S	remorin-like	LOC107890738	0.752797	0.00361658	42.029	AVEPT(0.024)EEKS(0.637)T(0.499)ES(0.753)T(0.087)VDR	3	0.42096	1	2.334	2.808	2.644	0.454	0.682	0.519	0.477	0.37	0.345	0.72	0.105185	0.213	0.00028466	0.153	7.7251e-05	nucleus	NA	NA	NA	NA	NA	NA	IPR005516; IPR005518;	Remorin, C-terminal; Remorin, N-terminal;	Cluster3	0.997551
A0A1U8IAM0	561	S	serine/threonine-protein kinase BLUS1-like	LOC107892286	0.999991	1.63767e-05	87.184	VTSADLS(1)PK	3	0.029927	2	1.938	1.407	1.442	0.921	0.759	0.884	0.843	0.773	0.741	0.919	0.3055	0.536	0.0064988	0.492	0.0031031	nucleus	GO:0016310 phosphorylation; GO:0044267 cellular protein metabolic process; GO:0044238 primary metabolic process; GO:0044237 cellular metabolic process; GO:0006796 phosphate-containing compound metabolic process; GO:0071704 organic substance metabolic process; GO:0008152 metabolic process; GO:0006468 protein phosphorylation; GO:0006793 phosphorus metabolic process; GO:0044260 cellular macromolecul…	NA	GO:0005524 ATP binding; GO:1901265 nucleoside phosphate binding; GO:0016773 phosphotransferase activity, alcohol group as acceptor; GO:0001882 nucleoside binding; GO:0043167 ion binding; GO:0004672 protein kinase activity; GO:0000166 nucleotide binding; GO:0097159 organic cyclic compound binding; GO:1901363 heterocyclic compound binding; GO:0032549 ribonucleoside binding; GO:0097367 carbohydrate …	K08835	NA	NA	IPR000719; IPR011009;	Protein kinase domain; Protein kinase-like domain;	Cluster3	0.998386
A0A1U8IK15	934	S	Plasma membrane ATPase	LOC107897472	1	0.000852948	83.499	GHVES(1)VMR	2	0.18937	2	2.045	1.568	1.483	1.048	0.658	0.961	0.503	0.912	0.635	0.769	0.2893	0.523	0.0194839	0.402	0.0095422	plasma membrane	GO:0009116 nucleoside metabolic process; GO:0042278 purine nucleoside metabolic process; GO:0009167 purine ribonucleoside monophosphate metabolic process; GO:0009117 nucleotide metabolic process; GO:0044699 single-organism process; GO:0046129 purine ribonucleoside biosynthetic process; GO:0009163 nucleoside biosynthetic process; GO:0009058 biosynthetic process; GO:0009156 ribonucleoside monophosp…	GO:0031224 intrinsic component of membrane; GO:0016020 membrane; GO:0016021 integral component of membrane; GO:0044425 membrane part;	GO:1901265 nucleoside phosphate binding; GO:0043167 ion binding; GO:0016817 hydrolase activity, acting on acid anhydrides; GO:0016787 hydrolase activity; GO:0000166 nucleotide binding; GO:0017111 nucleoside-triphosphatase activity; GO:0016887 ATPase activity; GO:1901363 heterocyclic compound binding; GO:0097159 organic cyclic compound binding; GO:0016462 pyrophosphatase activity; GO:0003824 catal…	K01535	PMA1; H+-transporting ATPase [EC:3.6.3.6]	ghi00190 Oxidative phosphorylation - Gossypium hirsutum (upland cotton);	IPR023298; IPR004014; IPR023299; IPR008250; IPR023214;	P-type ATPase, transmembrane domain; Cation-transporting P-type ATPase, N-terminal; P-type ATPase, cytoplasmic domain N; P-type ATPase, A domain; HAD-like domain;	Cluster3	0.958522
A0A1U8IRF6	1243	S	A-kinase anchor protein 12-like isoform X2	LOC107897915	0.751888	1.10691e-13	111.57	ELEPIENTEITS(0.248)S(0.752)PVK	3	-0.088949	1	1.97	1.979	1.602	0.766	0.813	0.821	0.749	0.63	0.622	0.834	0.043955	0.432	0.00033717	0.36	0.00037807	nucleus	NA	NA	NA	NA	NA	NA	NA	NA	Cluster3	0.997156
A0A1U8IRF6	1300	S	A-kinase anchor protein 12-like isoform X2	LOC107897915	0.960617	4.56503e-06	83.692	S(0.007)T(0.032)S(0.961)VEDSTEIK	2	0.37064	1	1.87	2.011	1.944	0.769	0.828	0.751	0.6	0.62	0.625	0.786	0.00166424	0.403	1.74051e-05	0.317	6.1065e-07	nucleus	NA	NA	NA	NA	NA	NA	NA	NA	Cluster3	0.99133
A0A1U8IRF6	183	S	A-kinase anchor protein 12-like isoform X2	LOC107897915	1	5.04166e-06	81.709	DDHS(1)DIVQEK	3	-0.11781	1	2.32	1.72	1.876	0.679	0.742	0.7	0.713	0.581	0.732	0.955	0.55146	0.359	0.00038436	0.342	0.00074332	nucleus	NA	NA	NA	NA	NA	NA	NA	NA	Cluster3	0.984821
A0A1U8IYA4	31	S	syntaxin-71-like	LOC107899658	1	3.69754e-07	91.592	DQNVS(1)GGDAFAR	2	-0.51229	1	1.994	2.205	1.649	0.604	0.716	0.636	0.851	0.769	0.623	1.147	0.2786	0.334	0.00038265	0.384	0.00156113	chloroplast	GO:0045184 establishment of protein localization; GO:0006810 transport; GO:0046907 intracellular transport; GO:0070727 cellular macromolecule localization; GO:0051649 establishment of localization in cell; GO:0006886 intracellular protein transport; GO:0071702 organic substance transport; GO:0008104 protein localization; GO:0033036 macromolecule localization; GO:0034613 cellular protein localizat…	GO:0016020 membrane;	GO:0005484 SNAP receptor activity; GO:0005515 protein binding; GO:0005488 binding;	K08506	SYP7; syntaxin of plants SYP7	ghi04130 SNARE interactions in vesicular transport - Gossypium hirsutum (upland cotton);	IPR000727;	Target SNARE coiled-coil homology domain;	Cluster3	0.911238
A0A1U8J5L1	803	S	probable disease resistance protein At1g12280	LOC107902193	1	9.49215e-06	79.993	QVISEEEIAGDGQDT(1)S(1)EGR	3	0.076048	2	2.364	1.677	2.157	0.855	0.864	0.615	0.623	0.431	0.564	0.693	0.079699	0.377	0.0029753	0.261	0.00086387	nucleus	NA	NA	GO:1901265 nucleoside phosphate binding; GO:0001882 nucleoside binding; GO:0043167 ion binding; GO:0000166 nucleotide binding; GO:0097159 organic cyclic compound binding; GO:1901363 heterocyclic compound binding; GO:0032549 ribonucleoside binding; GO:0097367 carbohydrate derivative binding; GO:0032553 ribonucleotide binding; GO:0005488 binding; GO:0032550 purine ribonucleoside binding; GO:0043531…	K13459	RPS2; disease resistance protein RPS2	ghi04626 Plant-pathogen interaction - Gossypium hirsutum (upland cotton);	IPR002182; IPR027417; IPR032675;	NB-ARC; P-loop containing nucleoside triphosphate hydrolase; Leucine-rich repeat domain, L domain-like;	Cluster3	0.967404
A0A1U8J5L1	802	T	probable disease resistance protein At1g12280	LOC107902193	1	9.49215e-06	79.993	QVISEEEIAGDGQDT(1)S(1)EGR	3	0.076048	2	2.364	1.677	2.157	0.855	0.864	0.615	0.623	0.431	0.564	0.693	0.079699	0.377	0.0029753	0.261	0.00086387	nucleus	NA	NA	GO:1901265 nucleoside phosphate binding; GO:0001882 nucleoside binding; GO:0043167 ion binding; GO:0000166 nucleotide binding; GO:0097159 organic cyclic compound binding; GO:1901363 heterocyclic compound binding; GO:0032549 ribonucleoside binding; GO:0097367 carbohydrate derivative binding; GO:0032553 ribonucleotide binding; GO:0005488 binding; GO:0032550 purine ribonucleoside binding; GO:0043531…	K13459	RPS2; disease resistance protein RPS2	ghi04626 Plant-pathogen interaction - Gossypium hirsutum (upland cotton);	IPR002182; IPR027417; IPR032675;	NB-ARC; P-loop containing nucleoside triphosphate hydrolase; Leucine-rich repeat domain, L domain-like;	Cluster3	0.967404
A0A1U8J9B1	80	S	patellin-3-like	LOC107904903	0.998676	0.0023251	77.062	ITQS(0.001)VS(0.999)FK	2	-0.0085464	3	2.509	2.382	2.052	0.598	0.712	0.618	0.462	0.519	0.549	0.794	0.035243	0.278	9.5867e-05	0.22	4.179e-05	cytoplasm	GO:0006810 transport; GO:0051179 localization; GO:0051234 establishment of localization;	GO:0031224 intrinsic component of membrane; GO:0016020 membrane; GO:0016021 integral component of membrane; GO:0044425 membrane part;	NA	NA	NA	NA	IPR001251; IPR009038; IPR011074;	CRAL-TRIO lipid binding domain; GOLD domain; CRAL/TRIO, N-terminal domain;	Cluster3	0.999147
A0A1U8JB31	217	S	probable aldo-keto reductase 2	LOC107903787	0.806839	0.00249062	88.495	GFFS(0.193)S(0.807)GPK	2	-0.21014	1	1.787	2.198	1.673	0.794	0.821	0.78	0.639	0.656	0.631	0.804	0.00032114	0.423	0.00051968	0.34	0.005958	nucleus	NA	NA	NA	NA	NA	NA	IPR023210;	NADP-dependent oxidoreductase domain;	Cluster3	0.99306
A0A1U8JEJ4	284	S	probable aquaporin PIP2-2	LOC107906224	1	6.11673e-05	83.243	ALGS(1)FRS(1)NA	2	0.22724	31	3.208	3.439	3.365	0.194	0.317	0.217	0.203	0.214	0.184	0.823	0.3224	0.073	0.0031767	0.06	2.7036e-07	plasma membrane	GO:0006810 transport; GO:0051179 localization; GO:0051234 establishment of localization;	GO:0016020 membrane;	GO:0005215 transporter activity;	K09872	NA	NA	IPR023271;	Aquaporin-like;	Cluster3	0.99094
A0A1U8JEJ4	287	S	probable aquaporin PIP2-2	LOC107906224	1	6.52361e-06	102.53	ALGS(1)FRS(1)NA	2	0.22724	34	3.275	3.373	3.354	0.215	0.327	0.217	0.19	0.206	0.188	0.769	0.160396	0.076	0.0028356	0.058	3.8545e-08	plasma membrane	GO:0006810 transport; GO:0051179 localization; GO:0051234 establishment of localization;	GO:0016020 membrane;	GO:0005215 transporter activity;	K09872	NA	NA	IPR023271;	Aquaporin-like;	Cluster3	0.995344
A0A1U8K5P9	346	S	Sulfotransferase	LOC107913693	1	0.000510295	105.98	TSNNIAS(1)P	2	-0.013634	3	2.917	2.713	2.545	0.448	0.504	0.372	0.473	0.409	0.404	0.971	0.82524	0.162	4.3211e-05	0.157	4.3008e-06	nucleus	NA	NA	GO:0008146 sulfotransferase activity; GO:0016782 transferase activity, transferring sulfur-containing groups; GO:0003824 catalytic activity; GO:0016740 transferase activity;	K22312	NA	NA	IPR000863; IPR027417;	Sulfotransferase domain; P-loop containing nucleoside triphosphate hydrolase;	Cluster3	0.976863
A0A1U8KCZ8	69	S	protein SIEVE ELEMENT OCCLUSION B-like	LOC107914221	0.992545	7.24236e-07	93.623	S(0.993)PS(0.007)ATHALIR	3	0.11676	3	1.771	1.546	1.547	0.83	0.837	0.817	0.751	0.794	0.83	0.956	0.20014	0.511	0.004624	0.488	0.000181347	mitochondria	NA	NA	NA	NA	NA	NA	IPR027942; IPR027944;	Sieve element occlusion, N-terminal; Sieve element occlusion, C-terminal;	Cluster3	0.989724
A0A1U8KQB3	280	S	metacaspase-4-like	LOC107919806	1	6.70584e-44	155.86	LQGS(1)GDDGEGGGFMGK	3	0.0041381	3	1.908	1.724	1.625	1.043	0.808	0.939	0.683	0.599	0.524	0.647	0.0150004	0.531	0.00190418	0.344	0.00028054	nucleus	NA	NA	NA	NA	NA	NA	IPR029030;	Caspase-like domain;	Cluster3	0.859516
A0A1U8KR63	190	S	patellin-3-like	LOC107919999	1	7.71495e-05	79.235	VS(1)AADDDGAK	2	0.2105	1	2.523	2.38	2.368	0.564	0.613	0.549	0.526	0.556	0.407	0.863	0.20072	0.237	1.5997e-06	0.205	8.2131e-05	cytoplasm	GO:0006810 transport; GO:0051179 localization; GO:0051234 establishment of localization;	GO:0031224 intrinsic component of membrane; GO:0016020 membrane; GO:0016021 integral component of membrane; GO:0044425 membrane part;	NA	NA	NA	NA	IPR001251; IPR009038; IPR011074;	CRAL-TRIO lipid binding domain; GOLD domain; CRAL/TRIO, N-terminal domain;	Cluster3	0.995475
A0A1U8KR63	66	S	patellin-3-like	LOC107919999	0.997166	0.00165667	74.533	VTES(0.003)AS(0.997)FK	3	0.072657	1	3.168	2.766	2.715	0.336	0.469	0.385	0.41	0.368	0.316	0.919	0.54872	0.138	5.5814e-05	0.126	2.0494e-05	cytoplasm	GO:0006810 transport; GO:0051179 localization; GO:0051234 establishment of localization;	GO:0031224 intrinsic component of membrane; GO:0016020 membrane; GO:0016021 integral component of membrane; GO:0044425 membrane part;	NA	NA	NA	NA	IPR001251; IPR009038; IPR011074;	CRAL-TRIO lipid binding domain; GOLD domain; CRAL/TRIO, N-terminal domain;	Cluster3	0.984258
A0A1U8KWG9	154	T	non-specific phospholipase C3-like	LOC107920295	0.931681	7.42468e-07	91.789	WFAS(0.001)LPAS(0.067)T(0.932)QPNR	2	-0.15303	3	3.127	2.894	2.723	0.339	0.751	0.403	0.265	0.19	0.275	0.489	0.067822	0.171	0.00172136	0.083	3.8124e-05	nucleus	GO:0008152 metabolic process;	NA	GO:0016787 hydrolase activity; GO:0003824 catalytic activity; GO:0016788 hydrolase activity, acting on ester bonds;	K01114	plc; phospholipase C [EC:3.1.4.3]	ghi00564 Glycerophospholipid metabolism - Gossypium hirsutum (upland cotton); ghi00565 Ether lipid metabolism - Gossypium hirsutum (upland cotton); ghi00562 Inositol phosphate metabolism - Gossypium hirsutum (upland cotton); ghi01110 Biosynthesis of secondary metabolites - Gossypium hirsutum (upland cotton); ghi01100 Metabolic pathways - Gossypium hirsutum (upland cotton);	IPR007312; IPR017850;	Phosphoesterase; Alkaline-phosphatase-like, core domain;	Cluster3	0.958985
A0A1U8KXI2	169	S	plant intracellular Ras-group-related LRR protein 5-like	LOC107920345	0.947378	5.08984e-20	125.57	S(0.026)S(0.031)S(0.947)S(0.995)KASFFSGENSSEK	3	0.18819	2	1.693	1.595	1.686	0.655	0.639	0.657	1.007	0.877	0.937	1.446	0.00084462	0.392	7.7927e-07	0.567	0.00021639	cytoplasm	NA	NA	GO:0005515 protein binding; GO:0005488 binding;	NA	NA	NA	IPR032675;	Leucine-rich repeat domain, L domain-like;	Cluster3	0.694041
A0A1U8KXI2	170	S	plant intracellular Ras-group-related LRR protein 5-like	LOC107920345	0.99541	5.08984e-20	125.57	S(0.026)S(0.031)S(0.947)S(0.995)KASFFSGENSSEK	3	0.18819	2	1.693	1.595	1.686	0.655	0.639	0.657	1.007	0.877	0.937	1.446	0.00084462	0.392	7.7927e-07	0.567	0.00021639	cytoplasm	NA	NA	GO:0005515 protein binding; GO:0005488 binding;	NA	NA	NA	IPR032675;	Leucine-rich repeat domain, L domain-like;	Cluster3	0.694041
A0A1U8L4J7	69	S	uncharacterized protein LOC107922671	LOC107922671	0.980057	5.11469e-06	110.84	S(0.01)S(0.01)S(0.98)MPIPNR	2	-0.291	2	2.004	2.092	1.667	0.664	0.596	0.522	0.933	0.788	0.756	1.39	0.025319	0.309	0.00028175	0.43	0.0008804	nucleus	NA	NA	NA	NA	NA	NA	NA	NA	Cluster3	0.794928
A0A1U8LGN0	25	S	respiratory burst oxidase homolog protein B-like	LOC107927187	1	6.70719e-21	128.88	VGYS(1)GPLS(1)GPILVNNANK	3	0.80113	1	2.112	2.1	1.824	1.024	0.828	0.805	0.583	0.404	0.43	0.533	0.0095759	0.44	0.00078163	0.235	0.0002843	cytoplasm	GO:0044699 single-organism process; GO:0008152 metabolic process; GO:0055114 oxidation-reduction process; GO:0044710 single-organism metabolic process;	GO:0016020 membrane;	GO:0016651 oxidoreductase activity, acting on NAD(P)H; GO:0003824 catalytic activity; GO:0005488 binding; GO:0043167 ion binding; GO:0016209 antioxidant activity; GO:0046872 metal ion binding; GO:0043169 cation binding; GO:0050664 oxidoreductase activity, acting on NAD(P)H, oxygen as acceptor; GO:0004601 peroxidase activity; GO:0005509 calcium ion binding; GO:0016684 oxidoreductase activity, acti…	K13447	RBOH; respiratory burst oxidase [EC:1.6.3.- 1.11.1.-]	ghi04626 Plant-pathogen interaction - Gossypium hirsutum (upland cotton); ghi04016 MAPK signaling pathway - plant - Gossypium hirsutum (upland cotton);	IPR017927; IPR011992; IPR002048; IPR013130; IPR013121; IPR013623; IPR013112; IPR017938;	Ferredoxin reductase-type FAD-binding domain; EF-hand domain pair; EF-hand domain; Ferric reductase transmembrane component-like domain; Ferric reductase, NAD binding domain; NADPH oxidase Respiratory burst; FAD-binding 8; Riboflavin synthase-like beta-barrel;	Cluster3	0.829648
A0A1U8LGN0	29	S	respiratory burst oxidase homolog protein B-like	LOC107927187	0.999999	6.70719e-21	128.88	VGYS(1)GPLS(1)GPILVNNANK	3	0.80113	1	2.112	2.1	1.824	1.024	0.828	0.805	0.583	0.404	0.43	0.533	0.0095759	0.44	0.00078163	0.235	0.0002843	cytoplasm	GO:0044699 single-organism process; GO:0008152 metabolic process; GO:0055114 oxidation-reduction process; GO:0044710 single-organism metabolic process;	GO:0016020 membrane;	GO:0016651 oxidoreductase activity, acting on NAD(P)H; GO:0003824 catalytic activity; GO:0005488 binding; GO:0043167 ion binding; GO:0016209 antioxidant activity; GO:0046872 metal ion binding; GO:0043169 cation binding; GO:0050664 oxidoreductase activity, acting on NAD(P)H, oxygen as acceptor; GO:0004601 peroxidase activity; GO:0005509 calcium ion binding; GO:0016684 oxidoreductase activity, acti…	K13447	RBOH; respiratory burst oxidase [EC:1.6.3.- 1.11.1.-]	ghi04626 Plant-pathogen interaction - Gossypium hirsutum (upland cotton); ghi04016 MAPK signaling pathway - plant - Gossypium hirsutum (upland cotton);	IPR017927; IPR011992; IPR002048; IPR013130; IPR013121; IPR013623; IPR013112; IPR017938;	Ferredoxin reductase-type FAD-binding domain; EF-hand domain pair; EF-hand domain; Ferric reductase transmembrane component-like domain; Ferric reductase, NAD binding domain; NADPH oxidase Respiratory burst; FAD-binding 8; Riboflavin synthase-like beta-barrel;	Cluster3	0.829648
A0A1U8LGN0	91	S	respiratory burst oxidase homolog protein B-like	LOC107927187	1	4.17184e-07	89.437	RPS(1)FGS(1)QLS(1)FK	3	-0.33049	13	1.914	1.861	1.74	0.928	0.934	0.835	0.588	0.583	0.558	0.643	0.00046189	0.488	0.000117853	0.314	1.8652e-06	cytoplasm	GO:0044699 single-organism process; GO:0008152 metabolic process; GO:0055114 oxidation-reduction process; GO:0044710 single-organism metabolic process;	GO:0016020 membrane;	GO:0016651 oxidoreductase activity, acting on NAD(P)H; GO:0003824 catalytic activity; GO:0005488 binding; GO:0043167 ion binding; GO:0016209 antioxidant activity; GO:0046872 metal ion binding; GO:0043169 cation binding; GO:0050664 oxidoreductase activity, acting on NAD(P)H, oxygen as acceptor; GO:0004601 peroxidase activity; GO:0005509 calcium ion binding; GO:0016684 oxidoreductase activity, acti…	K13447	RBOH; respiratory burst oxidase [EC:1.6.3.- 1.11.1.-]	ghi04626 Plant-pathogen interaction - Gossypium hirsutum (upland cotton); ghi04016 MAPK signaling pathway - plant - Gossypium hirsutum (upland cotton);	IPR017927; IPR011992; IPR002048; IPR013130; IPR013121; IPR013623; IPR013112; IPR017938;	Ferredoxin reductase-type FAD-binding domain; EF-hand domain pair; EF-hand domain; Ferric reductase transmembrane component-like domain; Ferric reductase, NAD binding domain; NADPH oxidase Respiratory burst; FAD-binding 8; Riboflavin synthase-like beta-barrel;	Cluster3	0.88398
A0A1U8LGN0	94	S	respiratory burst oxidase homolog protein B-like	LOC107927187	1	0.000110641	72.207	RPS(1)FGS(1)QLS(1)FK	3	-0.33049	2	1.914	1.692	1.508	0.778	0.772	0.835	0.871	0.771	0.796	1.079	0.18286	0.442	0.00040368	0.477	0.00069774	cytoplasm	GO:0044699 single-organism process; GO:0008152 metabolic process; GO:0055114 oxidation-reduction process; GO:0044710 single-organism metabolic process;	GO:0016020 membrane;	GO:0016651 oxidoreductase activity, acting on NAD(P)H; GO:0003824 catalytic activity; GO:0005488 binding; GO:0043167 ion binding; GO:0016209 antioxidant activity; GO:0046872 metal ion binding; GO:0043169 cation binding; GO:0050664 oxidoreductase activity, acting on NAD(P)H, oxygen as acceptor; GO:0004601 peroxidase activity; GO:0005509 calcium ion binding; GO:0016684 oxidoreductase activity, acti…	K13447	RBOH; respiratory burst oxidase [EC:1.6.3.- 1.11.1.-]	ghi04626 Plant-pathogen interaction - Gossypium hirsutum (upland cotton); ghi04016 MAPK signaling pathway - plant - Gossypium hirsutum (upland cotton);	IPR017927; IPR011992; IPR002048; IPR013130; IPR013121; IPR013623; IPR013112; IPR017938;	Ferredoxin reductase-type FAD-binding domain; EF-hand domain pair; EF-hand domain; Ferric reductase transmembrane component-like domain; Ferric reductase, NAD binding domain; NADPH oxidase Respiratory burst; FAD-binding 8; Riboflavin synthase-like beta-barrel;	Cluster3	0.960753
A0A1U8LGN0	97	S	respiratory burst oxidase homolog protein B-like	LOC107927187	1	4.17184e-07	89.437	RPS(1)FGS(1)QLS(1)FK	3	-0.33049	12	1.989	1.9	1.778	0.945	0.942	0.835	0.538	0.544	0.514	0.586	0.00027698	0.48	0.000143948	0.282	2.1485e-06	cytoplasm	GO:0044699 single-organism process; GO:0008152 metabolic process; GO:0055114 oxidation-reduction process; GO:0044710 single-organism metabolic process;	GO:0016020 membrane;	GO:0016651 oxidoreductase activity, acting on NAD(P)H; GO:0003824 catalytic activity; GO:0005488 binding; GO:0043167 ion binding; GO:0016209 antioxidant activity; GO:0046872 metal ion binding; GO:0043169 cation binding; GO:0050664 oxidoreductase activity, acting on NAD(P)H, oxygen as acceptor; GO:0004601 peroxidase activity; GO:0005509 calcium ion binding; GO:0016684 oxidoreductase activity, acti…	K13447	RBOH; respiratory burst oxidase [EC:1.6.3.- 1.11.1.-]	ghi04626 Plant-pathogen interaction - Gossypium hirsutum (upland cotton); ghi04016 MAPK signaling pathway - plant - Gossypium hirsutum (upland cotton);	IPR017927; IPR011992; IPR002048; IPR013130; IPR013121; IPR013623; IPR013112; IPR017938;	Ferredoxin reductase-type FAD-binding domain; EF-hand domain pair; EF-hand domain; Ferric reductase transmembrane component-like domain; Ferric reductase, NAD binding domain; NADPH oxidase Respiratory burst; FAD-binding 8; Riboflavin synthase-like beta-barrel;	Cluster3	0.843893
A0A1U8MDT3	462	S	oxalate--CoA ligase-like	LOC107936698	1	6.74215e-12	120.84	GGS(1)LDEAEITK	3	0.29401	3	1.778	1.735	1.729	0.885	0.936	0.887	0.676	0.591	0.618	0.696	0.0011229	0.517	2.6632e-06	0.36	1.72414e-05	plasma membrane	GO:0008152 metabolic process;	NA	GO:0003824 catalytic activity;	K22133	AAE3; oxalate---CoA ligase [EC:6.2.1.8]	ghi00630 Glyoxylate and dicarboxylate metabolism - Gossypium hirsutum (upland cotton); ghi01100 Metabolic pathways - Gossypium hirsutum (upland cotton);	IPR025110; IPR000873;	AMP-binding enzyme C-terminal domain; AMP-dependent synthetase/ligase;	Cluster3	0.910951
A0A1U8MQ90	187	S	RPM1-interacting protein 4-like	LOC107938993	0.999998	1.83938e-24	142.45	GDES(1)PDESAAVPK	3	0.060245	3	1.727	1.661	1.513	0.887	0.958	0.938	0.682	0.769	0.601	0.737	0.0144359	0.568	0.00024075	0.419	0.00042179	mitochondria	NA	NA	NA	K13456	RIN4; RPM1-interacting protein 4	ghi04626 Plant-pathogen interaction - Gossypium hirsutum (upland cotton);	IPR008700;	RIN4, pathogenic type III effector avirulence factor Avr cleavage site;	Cluster3	0.914579
A0A1U8MQ90	87	S	RPM1-interacting protein 4-like	LOC107938993	1	0.00122963	92.943	S(1)RDEVDFK	3	0.76429	2	2.069	2.048	1.932	0.998	0.973	0.893	0.392	0.416	0.382	0.416	3.5564e-05	0.473	4.3634e-05	0.197	5.1076e-07	mitochondria	NA	NA	NA	K13456	RIN4; RPM1-interacting protein 4	ghi04626 Plant-pathogen interaction - Gossypium hirsutum (upland cotton);	IPR008700;	RIN4, pathogenic type III effector avirulence factor Avr cleavage site;	Cluster3	0.692688
A0A1U8MQ90	172	T	RPM1-interacting protein 4-like	LOC107938993	0.998922	1.3792e-14	112.17	TSY(0.001)DNSHGT(0.999)PGR	2	0.50102	2	1.809	1.854	1.636	0.873	1.03	0.749	0.686	0.626	0.604	0.722	0.032999	0.5	0.0021754	0.362	4.3142e-05	mitochondria	NA	NA	NA	K13456	RIN4; RPM1-interacting protein 4	ghi04626 Plant-pathogen interaction - Gossypium hirsutum (upland cotton);	IPR008700;	RIN4, pathogenic type III effector avirulence factor Avr cleavage site;	Cluster3	0.938516
A0A1U8MU40	13	S	Malic enzyme	LOC107940158	1	0.000699903	57.595	GGES(1)VLDLS(1)PK	3	-0.33637	1	1.761	1.779	2.054	0.604	0.944	0.712	0.574	0.804	0.716	0.933	0.72756	0.401	0.0027382	0.374	0.00086179	chloroplast	GO:0043648 dicarboxylic acid metabolic process; GO:0008152 metabolic process; GO:0055114 oxidation-reduction process; GO:0044710 single-organism metabolic process; GO:0006108 malate metabolic process; GO:0044281 small molecule metabolic process; GO:0019752 carboxylic acid metabolic process; GO:0044763 single-organism cellular process; GO:0044699 single-organism process; GO:0006082 organic acid me…	NA	GO:0004471 malate dehydrogenase (decarboxylating) (NAD+) activity; GO:1901265 nucleoside phosphate binding; GO:0000166 nucleotide binding; GO:0048037 cofactor binding; GO:0016491 oxidoreductase activity; GO:0016614 oxidoreductase activity, acting on CH-OH group of donors; GO:1901363 heterocyclic compound binding; GO:0097159 organic cyclic compound binding; GO:0016616 oxidoreductase activity, acti…	K00029	E1.1.1.40; malate dehydrogenase (oxaloacetate-decarboxylating)(NADP+) [EC:1.1.1.40]	ghi00710 Carbon fixation in photosynthetic organisms - Gossypium hirsutum (upland cotton); ghi00620 Pyruvate metabolism - Gossypium hirsutum (upland cotton); ghi01200 Carbon metabolism - Gossypium hirsutum (upland cotton); ghi01100 Metabolic pathways - Gossypium hirsutum (upland cotton);	IPR012302; IPR012301; IPR016040;	Malic enzyme, NAD-binding; Malic enzyme, N-terminal domain; NAD(P)-binding domain;	Cluster3	0.992847
A0A1U8N4G2	275	S	uncharacterized protein At5g39570-like	LOC107943485	0.999999	1.63053e-19	133.04	TEGEYGS(1)GYGGR	3	0.58357	3	1.755	1.691	1.965	0.559	0.84	0.806	0.684	0.765	0.806	1.023	0.80682	0.408	0.0026568	0.417	0.000184446	nucleus	NA	NA	NA	NA	NA	NA	NA	NA	Cluster3	0.962309
A0A1U8N4G2	324	S	uncharacterized protein At5g39570-like	LOC107943485	0.998358	0.00132103	47.082	SEEEAEGY(0.001)RKPS(0.998)Y(0.001)GR	4	-0.25088	2	1.458	1.377	1.581	0.557	0.648	0.664	1.163	1.113	0.996	1.751	0.00144284	0.423	0.00022206	0.741	0.0079591	nucleus	NA	NA	NA	NA	NA	NA	NA	NA	Cluster3	0.475195
A0A1U8NG50	112	S	protein DOWNY MILDEW RESISTANCE 6-like	LOC107948034	0.967063	0.0013611	99.568	LS(0.001)T(0.032)S(0.967)FNVK	2	0.77007	1	2.613	2.601	2.251	0.313	0.538	0.512	0.559	0.616	0.55	1.266	0.21136	0.183	0.00065815	0.231	1.85997e-05	cytoplasm	GO:0044699 single-organism process; GO:0008152 metabolic process; GO:0055114 oxidation-reduction process; GO:0044710 single-organism metabolic process;	NA	GO:0003824 catalytic activity; GO:0016491 oxidoreductase activity;	NA	NA	NA	IPR005123; IPR027443; IPR026992;	Oxoglutarate/iron-dependent dioxygenase; Isopenicillin N synthase-like; Non-haem dioxygenase N-terminal domain;	Cluster3	0.902747
A0A1U8NJU8	954	Y	sodium/hydrogen exchanger 8-like	LOC107948304	0.997205	0.0015576	113.69	S(0.003)GY(0.997)LLETR	2	0.48799	1	2.272	2.111	1.973	0.697	0.766	0.486	0.628	0.642	0.635	0.977	0.9772	0.307	0.00115619	0.3	0.00117626	plasma membrane	GO:0006810 transport; GO:0055085 transmembrane transport; GO:0051179 localization; GO:0006812 cation transport; GO:0006811 ion transport; GO:0051234 establishment of localization;	GO:0031224 intrinsic component of membrane; GO:0016020 membrane; GO:0016021 integral component of membrane; GO:0044425 membrane part;	GO:0015298 solute:cation antiporter activity; GO:0022804 active transmembrane transporter activity; GO:0015291 secondary active transmembrane transporter activity; GO:0015075 ion transmembrane transporter activity; GO:0015299 solute:proton antiporter activity; GO:0022892 substrate-specific transporter activity; GO:0015077 monovalent inorganic cation transmembrane transporter activity; GO:0022890 …	NA	NA	NA	IPR000595; IPR006153; IPR018490; IPR014710;	Cyclic nucleotide-binding domain; Cation/H+ exchanger; Cyclic nucleotide-binding-like; RmlC-like jelly roll fold;	Cluster3	0.977877
A0A1U8NJW0	13	S	CASP-like protein	LOC107949160	0.958473	9.17985e-08	118.77	TAVPLS(0.042)S(0.958)PK	2	-0.39024	8	2.509	2.44	2.354	0.652	0.655	0.62	0.428	0.417	0.422	0.657	2.2855e-05	0.264	4.0139e-07	0.173	5.0284e-08	vacuolar membrane	NA	NA	NA	NA	NA	NA	IPR006702;	Domain of unknown function DUF588;	Cluster3	0.982185
A0A1U8P3I6	122	S	ultraviolet-B receptor UVR8	LOC107953844	0.999998	1.29044e-09	94.688	FLELGS(1)PGQSK	3	0.12639	1	2.873	2.276	2.23	0.813	0.714	0.684	0.346	0.297	0.313	0.432	0.00025897	0.3	0.00023949	0.13	2.2694e-05	nucleus	NA	NA	NA	NA	NA	NA	IPR009091;	Regulator of chromosome condensation 1/beta-lactamase-inhibitor protein II;	Cluster3	0.856062
A0A1U8P9S9	46	S	Chloride channel protein	LOC107956992	0.95982	1.48327e-08	99.11	NRT(0.999)LS(0.96)S(0.039)T(0.003)PLALVGAK	3	-0.1412	4	2.276	1.684	1.97	1.226	1.036	1.174	0.275	0.225	0.202	0.204	0.000101937	0.579	0.0057819	0.118	6.4979e-05	plasma membrane	GO:0006820 anion transport; GO:0006810 transport; GO:0055085 transmembrane transport; GO:0006811 ion transport; GO:0006821 chloride transport; GO:0051179 localization; GO:0015698 inorganic anion transport; GO:0051234 establishment of localization;	GO:0016020 membrane;	GO:0015075 ion transmembrane transporter activity; GO:0022803 passive transmembrane transporter activity; GO:0005253 anion channel activity; GO:0022892 substrate-specific transporter activity; GO:0005254 chloride channel activity; GO:0015103 inorganic anion transmembrane transporter activity; GO:0015267 channel activity; GO:0022891 substrate-specific transmembrane transporter activity; GO:0015108…	K05016	NA	NA	IPR014743; IPR000644;	Chloride channel, core; CBS domain;	Cluster3	0.417793
A0A1U8P9S9	44	T	Chloride channel protein	LOC107956992	0.998701	1.48327e-08	99.11	NRT(0.999)LS(0.96)S(0.039)T(0.003)PLALVGAK	3	-0.1412	4	2.276	1.684	1.97	1.226	1.036	1.174	0.275	0.225	0.202	0.204	0.000101937	0.579	0.0057819	0.118	6.4979e-05	plasma membrane	GO:0006820 anion transport; GO:0006810 transport; GO:0055085 transmembrane transport; GO:0006811 ion transport; GO:0006821 chloride transport; GO:0051179 localization; GO:0015698 inorganic anion transport; GO:0051234 establishment of localization;	GO:0016020 membrane;	GO:0015075 ion transmembrane transporter activity; GO:0022803 passive transmembrane transporter activity; GO:0005253 anion channel activity; GO:0022892 substrate-specific transporter activity; GO:0005254 chloride channel activity; GO:0015103 inorganic anion transmembrane transporter activity; GO:0015267 channel activity; GO:0022891 substrate-specific transmembrane transporter activity; GO:0015108…	K05016	NA	NA	IPR014743; IPR000644;	Chloride channel, core; CBS domain;	Cluster3	0.417793
A0A1U8PE86	15	S	respiratory burst oxidase homolog protein D-like	LOC107957571	0.99826	3.62954e-73	200.14	GAYS(1)ENNS(0.998)DT(0.002)ESIASDR	3	-0.61768	2	1.72	1.779	1.634	0.959	1.021	NA	0.603	0.683	0.692	0.731	0.055925	0.527	0.0038391	0.385	4.2775e-05	plasma membrane	GO:0044699 single-organism process; GO:0008152 metabolic process; GO:0055114 oxidation-reduction process; GO:0044710 single-organism metabolic process;	GO:0016020 membrane;	GO:0016651 oxidoreductase activity, acting on NAD(P)H; GO:0003824 catalytic activity; GO:0005488 binding; GO:0043167 ion binding; GO:0016209 antioxidant activity; GO:0046872 metal ion binding; GO:0043169 cation binding; GO:0050664 oxidoreductase activity, acting on NAD(P)H, oxygen as acceptor; GO:0004601 peroxidase activity; GO:0005509 calcium ion binding; GO:0016684 oxidoreductase activity, acti…	K13447	RBOH; respiratory burst oxidase [EC:1.6.3.- 1.11.1.-]	ghi04626 Plant-pathogen interaction - Gossypium hirsutum (upland cotton); ghi04016 MAPK signaling pathway - plant - Gossypium hirsutum (upland cotton);	IPR017927; IPR002048; IPR011992; IPR013130; IPR013121; IPR013623; IPR013112; IPR017938;	Ferredoxin reductase-type FAD-binding domain; EF-hand domain; EF-hand domain pair; Ferric reductase transmembrane component-like domain; Ferric reductase, NAD binding domain; NADPH oxidase Respiratory burst; FAD-binding 8; Riboflavin synthase-like beta-barrel;	Cluster3	0.838313
A0A1U8PE86	28	S	respiratory burst oxidase homolog protein D-like	LOC107957571	0.964327	5.8566e-28	132.48	AT(0.036)FS(0.964)GPLVLGGGGGGVS(1)NK	3	-0.013943	2	2.755	2.509	2.369	0.676	0.596	0.744	0.331	0.339	0.289	0.476	0.00079945	0.264	6.406e-05	0.126	3.1188e-06	plasma membrane	GO:0044699 single-organism process; GO:0008152 metabolic process; GO:0055114 oxidation-reduction process; GO:0044710 single-organism metabolic process;	GO:0016020 membrane;	GO:0016651 oxidoreductase activity, acting on NAD(P)H; GO:0003824 catalytic activity; GO:0005488 binding; GO:0043167 ion binding; GO:0016209 antioxidant activity; GO:0046872 metal ion binding; GO:0043169 cation binding; GO:0050664 oxidoreductase activity, acting on NAD(P)H, oxygen as acceptor; GO:0004601 peroxidase activity; GO:0005509 calcium ion binding; GO:0016684 oxidoreductase activity, acti…	K13447	RBOH; respiratory burst oxidase [EC:1.6.3.- 1.11.1.-]	ghi04626 Plant-pathogen interaction - Gossypium hirsutum (upland cotton); ghi04016 MAPK signaling pathway - plant - Gossypium hirsutum (upland cotton);	IPR017927; IPR002048; IPR011992; IPR013130; IPR013121; IPR013623; IPR013112; IPR017938;	Ferredoxin reductase-type FAD-binding domain; EF-hand domain; EF-hand domain pair; Ferric reductase transmembrane component-like domain; Ferric reductase, NAD binding domain; NADPH oxidase Respiratory burst; FAD-binding 8; Riboflavin synthase-like beta-barrel;	Cluster3	0.907479
A0A1U8PE86	351	S	respiratory burst oxidase homolog protein D-like	LOC107957571	1	0.00499051	71.176	ILS(1)QMLS(1)QK	3	0.34911	2	1.765	1.811	1.56	0.876	0.783	NA	0.702	0.728	0.823	0.929	0.30454	0.472	0.00026286	0.439	0.00024242	plasma membrane	GO:0044699 single-organism process; GO:0008152 metabolic process; GO:0055114 oxidation-reduction process; GO:0044710 single-organism metabolic process;	GO:0016020 membrane;	GO:0016651 oxidoreductase activity, acting on NAD(P)H; GO:0003824 catalytic activity; GO:0005488 binding; GO:0043167 ion binding; GO:0016209 antioxidant activity; GO:0046872 metal ion binding; GO:0043169 cation binding; GO:0050664 oxidoreductase activity, acting on NAD(P)H, oxygen as acceptor; GO:0004601 peroxidase activity; GO:0005509 calcium ion binding; GO:0016684 oxidoreductase activity, acti…	K13447	RBOH; respiratory burst oxidase [EC:1.6.3.- 1.11.1.-]	ghi04626 Plant-pathogen interaction - Gossypium hirsutum (upland cotton); ghi04016 MAPK signaling pathway - plant - Gossypium hirsutum (upland cotton);	IPR017927; IPR002048; IPR011992; IPR013130; IPR013121; IPR013623; IPR013112; IPR017938;	Ferredoxin reductase-type FAD-binding domain; EF-hand domain; EF-hand domain pair; Ferric reductase transmembrane component-like domain; Ferric reductase, NAD binding domain; NADPH oxidase Respiratory burst; FAD-binding 8; Riboflavin synthase-like beta-barrel;	Cluster3	0.998521
A0A1U8PE86	41	S	respiratory burst oxidase homolog protein D-like	LOC107957571	1	2.29477e-14	114.49	ATFSGPLVLGGGGGGVS(1)NK	3	-0.27481	2	2.388	2.109	2.236	0.516	0.609	0.794	0.579	0.529	0.543	0.86	0.35158	0.285	0.00062268	0.245	3.082e-06	plasma membrane	GO:0044699 single-organism process; GO:0008152 metabolic process; GO:0055114 oxidation-reduction process; GO:0044710 single-organism metabolic process;	GO:0016020 membrane;	GO:0016651 oxidoreductase activity, acting on NAD(P)H; GO:0003824 catalytic activity; GO:0005488 binding; GO:0043167 ion binding; GO:0016209 antioxidant activity; GO:0046872 metal ion binding; GO:0043169 cation binding; GO:0050664 oxidoreductase activity, acting on NAD(P)H, oxygen as acceptor; GO:0004601 peroxidase activity; GO:0005509 calcium ion binding; GO:0016684 oxidoreductase activity, acti…	K13447	RBOH; respiratory burst oxidase [EC:1.6.3.- 1.11.1.-]	ghi04626 Plant-pathogen interaction - Gossypium hirsutum (upland cotton); ghi04016 MAPK signaling pathway - plant - Gossypium hirsutum (upland cotton);	IPR017927; IPR002048; IPR011992; IPR013130; IPR013121; IPR013623; IPR013112; IPR017938;	Ferredoxin reductase-type FAD-binding domain; EF-hand domain; EF-hand domain pair; Ferric reductase transmembrane component-like domain; Ferric reductase, NAD binding domain; NADPH oxidase Respiratory burst; FAD-binding 8; Riboflavin synthase-like beta-barrel;	Cluster3	0.997282
A0A1U8PZN5	16	S	aquaporin PIP1-3-like	LOC107963784	1	0.00379591	61.235	LGANKFS(1)ER	2	-0.029781	3	2.999	2.709	2.614	0.414	0.477	0.392	0.42	0.401	0.403	0.954	0.50752	0.154	1.63352e-05	0.147	8.1003e-07	plasma membrane	GO:0006810 transport; GO:0051179 localization; GO:0051234 establishment of localization;	GO:0016020 membrane;	GO:0005215 transporter activity;	K09872	NA	NA	IPR023271;	Aquaporin-like;	Cluster3	0.979609
D8FSK3	263	S	Aquaporin PIP24	GhPIP2;4	1	1.17558e-10	116.06	ALGS(1)FRS(1)NPT(1)N	3	0.11672	27	2.233	2.297	2.223	0.641	0.712	0.64	0.539	0.525	0.532	0.811	0.0089971	0.292	4.9811e-06	0.236	1.8351e-08	plasma membrane	GO:0006810 transport; GO:0051179 localization; GO:0051234 establishment of localization;	GO:0031224 intrinsic component of membrane; GO:0016020 membrane; GO:0016021 integral component of membrane; GO:0044425 membrane part;	GO:0005215 transporter activity;	K09872	NA	NA	IPR023271;	Aquaporin-like;	Cluster3	0.999107
D8FSK3	266	S	Aquaporin PIP24	GhPIP2;4	1	1.4398e-12	128.73	ALGS(1)FRS(1)NPT(1)N	3	0.11672	34	1.996	1.938	1.893	0.723	0.758	0.64	0.677	0.656	0.677	0.919	0.021465	0.375	1.3968e-06	0.345	2.7819e-07	plasma membrane	GO:0006810 transport; GO:0051179 localization; GO:0051234 establishment of localization;	GO:0031224 intrinsic component of membrane; GO:0016020 membrane; GO:0016021 integral component of membrane; GO:0044425 membrane part;	GO:0005215 transporter activity;	K09872	NA	NA	IPR023271;	Aquaporin-like;	Cluster3	0.986836
D8FSK3	6	S	Aquaporin PIP24	GhPIP2;4	1	6.46506e-05	84.169	EVS(1)EEGQGR	2	0.090885	1	1.914	1.783	1.675	0.82	0.709	0.879	0.759	0.711	0.634	0.874	0.179544	0.448	0.00040412	0.392	0.000137644	plasma membrane	GO:0006810 transport; GO:0051179 localization; GO:0051234 establishment of localization;	GO:0031224 intrinsic component of membrane; GO:0016020 membrane; GO:0016021 integral component of membrane; GO:0044425 membrane part;	GO:0005215 transporter activity;	K09872	NA	NA	IPR023271;	Aquaporin-like;	Cluster3	0.999314
D8FSK3	269	T	Aquaporin PIP24	GhPIP2;4	1	1.4398e-12	128.73	ALGS(1)FRS(1)NPT(1)N	3	0.11672	20	2.202	2.173	2.16	0.634	0.706	0.64	0.591	0.551	0.589	0.874	0.031679	0.303	2.1587e-06	0.265	2.9346e-07	plasma membrane	GO:0006810 transport; GO:0051179 localization; GO:0051234 establishment of localization;	GO:0031224 intrinsic component of membrane; GO:0016020 membrane; GO:0016021 integral component of membrane; GO:0044425 membrane part;	GO:0005215 transporter activity;	K09872	NA	NA	IPR023271;	Aquaporin-like;	Cluster3	0.996586
G8XV54	271	S	PIP protein	PIP2;6	1	3.9874e-06	85.576	ALGS(1)FRS(1)NPS(1)N	2	0.46275	9	2.716	2.526	2.367	0.502	0.537	0.416	0.523	0.492	0.559	1.105	0.37098	0.187	0.000101292	0.207	4.1674e-06	plasma membrane	GO:0006810 transport; GO:0051179 localization; GO:0051234 establishment of localization;	GO:0031224 intrinsic component of membrane; GO:0016020 membrane; GO:0016021 integral component of membrane; GO:0044425 membrane part;	GO:0005215 transporter activity;	K09872	NA	NA	IPR023271;	Aquaporin-like;	Cluster3	0.952699
G8XV54	274	S	PIP protein	PIP2;6	1	3.9874e-06	85.576	ALGS(1)FRS(1)NPS(1)N	2	0.46275	11	2.716	2.59	2.41	0.504	0.53	0.416	0.478	0.472	0.522	1.015	0.82122	0.188	3.6569e-05	0.191	1.9361e-06	plasma membrane	GO:0006810 transport; GO:0051179 localization; GO:0051234 establishment of localization;	GO:0031224 intrinsic component of membrane; GO:0016020 membrane; GO:0016021 integral component of membrane; GO:0044425 membrane part;	GO:0005215 transporter activity;	K09872	NA	NA	IPR023271;	Aquaporin-like;	Cluster3	0.968428
G8XV54	277	S	PIP protein	PIP2;6	1	1.05159e-05	85.576	ALGS(1)FRS(1)NPS(1)N	2	0.46275	5	2.961	2.927	2.73	0.416	0.428	0.416	0.349	0.354	0.414	0.942	0.55038	0.138	1.60057e-05	0.13	2.2537e-06	plasma membrane	GO:0006810 transport; GO:0051179 localization; GO:0051234 establishment of localization;	GO:0031224 intrinsic component of membrane; GO:0016020 membrane; GO:0016021 integral component of membrane; GO:0044425 membrane part;	GO:0005215 transporter activity;	K09872	NA	NA	IPR023271;	Aquaporin-like;	Cluster3	0.98889
Q32291	38	T	Chlorophyll a-b binding protein, chloroplastic	---	0.96036	1.59991e-09	102.67	T(0.96)T(0.034)KPVPSGSPWY(0.006)GPDR	2	0.17925	2	2.519	2.376	2.326	0.539	0.597	0.462	0.578	0.516	0.559	1.034	0.66456	0.221	4.1051e-05	0.229	1.8249e-06	chloroplast	GO:0044267 cellular protein metabolic process; GO:0019684 photosynthesis, light reaction; GO:0044238 primary metabolic process; GO:0044237 cellular metabolic process; GO:0071704 organic substance metabolic process; GO:0008152 metabolic process; GO:0006091 generation of precursor metabolites and energy; GO:0018298 protein-chromophore linkage; GO:0044260 cellular macromolecule metabolic process; GO…	GO:0016020 membrane; GO:0009535 chloroplast thylakoid membrane; GO:0044434 chloroplast part; GO:0098796 membrane protein complex; GO:0005737 cytoplasm; GO:0009534 chloroplast thylakoid; GO:0042651 thylakoid membrane; GO:0031224 intrinsic component of membrane; GO:0032991 macromolecular complex; GO:0044424 intracellular part; GO:0005623 cell; GO:0044422 organelle part; GO:0044425 membrane part; GO…	GO:0097159 organic cyclic compound binding; GO:1901363 heterocyclic compound binding; GO:0016168 chlorophyll binding; GO:0046906 tetrapyrrole binding; GO:0005488 binding;	K08912	LHCB1; light-harvesting complex II chlorophyll a/b binding protein 1	ghi00196 Photosynthesis - antenna proteins - Gossypium hirsutum (upland cotton); ghi01100 Metabolic pathways - Gossypium hirsutum (upland cotton);	IPR023329;	Chlorophyll a/b binding protein domain;	Cluster3	0.963321
Q71V89	58	S	Histone H3.3	HIS3	0.997938	0.00174734	103.19	S(0.998)T(0.002)ELLIR	2	-0.22788	2	2.232	2.334	2.427	0.607	0.478	0.6	0.551	0.595	0.554	1.009	0.87096	0.241	6.1045e-05	0.243	1.0722e-06	nucleus	NA	GO:0043229 intracellular organelle; GO:0043232 intracellular non-membrane-bounded organelle; GO:0044446 intracellular organelle part; GO:0032991 macromolecular complex; GO:0044424 intracellular part; GO:0005623 cell; GO:0044422 organelle part; GO:0044427 chromosomal part; GO:0000786 nucleosome; GO:0043228 non-membrane-bounded organelle; GO:0043231 intracellular membrane-bounded organelle; GO:0043…	GO:0097159 organic cyclic compound binding; GO:1901363 heterocyclic compound binding; GO:0003677 DNA binding; GO:0046982 protein heterodimerization activity; GO:0005488 binding; GO:0046983 protein dimerization activity; GO:0003676 nucleic acid binding; GO:0005515 protein binding;	K11253	NA	NA	IPR009072; IPR007125;	Histone-fold; Histone H2A/H2B/H3;	Cluster3	0.969435
