# Supplementary material for: Proteomic and Phosphoproteomic Analyses during Plant Regeneration Initiation in Cotton (Gossypium hirsutum L.)
Source: Genes (Basel). 2024 Aug 15;15(8):1079. doi: 10.3390/genes15081079 (PMC11353933; doi:10.3390/genes15081079)
Supplement: Supplementary file 1 [file genes-15-01079-s001.zip › Supplement Tables_Apr 10, 2024/Table S2.xlsx]

## Sheet: Sheet1
Table S2. Three pairs of DAPs-DRPPs clusters involved in SE.
Protein accession	Protein description	Gene name	MW [kDa]	Subcellular localization	Biological Process	Cellular Component	Molecular Function	KEGG KO No.	KEGG Gene	KEGG pathway	IPR ID	Domain description	Class
A0A1U8HT11	THUMP domain-containing protein 1 homolog OS=Gossypium hirsutum GN=LOC107889304	LOC107889304	42.286	nucleus			GO:0097159 organic cyclic compound binding; GO:1901363 heterocyclic compound binding; GO:0003723 RNA binding; GO:0005488 binding; GO:0003676 nucleic acid binding;	K06963			IPR004114;	THUMP domain;	Class 1
A0A1U8HYE7	pyruvate decarboxylase 2-like OS=Gossypium hirsutum GN=LOC107890945	LOC107890945	65.125	cytoplasm			GO:0000287 magnesium ion binding; GO:0019842 vitamin binding; GO:0043167 ion binding; GO:0016829 lyase activity; GO:0048037 cofactor binding; GO:1901681 sulfur compound binding; GO:0030976 thiamine pyrophosphate binding; GO:1901363 heterocyclic compound binding; GO:0097159 organic cyclic compound binding; GO:0003824 catalytic activity; GO:0016830 carbon-carbon lyase activity; GO:0005488 binding; …	K01568	PDC; pyruvate decarboxylase [EC:4.1.1.1]	ghi00010 Glycolysis / Gluconeogenesis - Gossypium hirsutum (upland cotton); ghi01110 Biosynthesis of secondary metabolites - Gossypium hirsutum (upland cotton); ghi01100 Metabolic pathways - Gossypium hirsutum (upland cotton);	IPR012000; IPR029035; IPR029061; IPR012001; IPR011766;	Thiamine pyrophosphate enzyme, central domain; DHS-like NAD/FAD-binding domain; Thiamin diphosphate-binding fold; Thiamine pyrophosphate enzyme, N-terminal TPP-binding domain; Thiamine pyrophosphate enzyme, C-terminal TPP-binding;	Class 1
A0A1U8IKV2	LOW QUALITY PROTEIN: chromatin structure-remodeling complex protein SYD-like OS=Gossypium hirsutum GN=LOC107895764	LOC107895764	374.31	nucleus			GO:0042393 histone binding; GO:0005524 ATP binding; GO:1901265 nucleoside phosphate binding; GO:0001882 nucleoside binding; GO:0043167 ion binding; GO:0005515 protein binding; GO:0000166 nucleotide binding; GO:0097159 organic cyclic compound binding; GO:1901363 heterocyclic compound binding; GO:0032549 ribonucleoside binding; GO:0097367 carbohydrate derivative binding; GO:0032553 ribonucleotide b…				IPR014001; IPR027417; IPR029295; IPR001650; IPR014012; IPR000330;	Helicase superfamily 1/2, ATP-binding domain; P-loop containing nucleoside triphosphate hydrolase; Snf2, ATP coupling domain; Helicase, C-terminal; Helicase/SANT-associated domain; SNF2-related, N-terminal domain;	Class 1
A0A1U8JAU4	tRNA-dihydrouridine(47) synthase [NAD(P)(+)] OS=Gossypium hirsutum GN=LOC107903715	LOC107903715	80.817	nucleus	GO:0006396 RNA processing; GO:0034470 ncRNA processing; GO:0006725 cellular aromatic compound metabolic process; GO:0055114 oxidation-reduction process; GO:0006807 nitrogen compound metabolic process; GO:0044699 single-organism process; GO:1901360 organic cyclic compound metabolic process; GO:0044238 primary metabolic process; GO:0044237 cellular metabolic process; GO:0071704 organic substance me…		GO:1901265 nucleoside phosphate binding; GO:0050660 flavin adenine dinucleotide binding; GO:0043167 ion binding; GO:0000166 nucleotide binding; GO:0048037 cofactor binding; GO:0016491 oxidoreductase activity; GO:0016627 oxidoreductase activity, acting on the CH-CH group of donors; GO:1901363 heterocyclic compound binding; GO:0097159 organic cyclic compound binding; GO:0003824 catalytic activity; …	K05544			IPR000571; IPR013785;	Zinc finger, CCCH-type; Aldolase-type TIM barrel;	Class 1
A0A1U8JUI6	zinc finger CCCH domain-containing protein 19-like isoform X2 OS=Gossypium hirsutum GN=LOC107909066	LOC107909066	57.933	cytoplasm			GO:0097159 organic cyclic compound binding; GO:1901363 heterocyclic compound binding; GO:0003677 DNA binding; GO:0046914 transition metal ion binding; GO:0005488 binding; GO:0043167 ion binding; GO:0003676 nucleic acid binding; GO:0043169 cation binding; GO:0046872 metal ion binding; GO:0005515 protein binding; GO:0008270 zinc ion binding;				IPR013083; IPR001965; IPR004343; IPR011011;	Zinc finger, RING/FYVE/PHD-type; Zinc finger, PHD-type; Plus-3 domain; Zinc finger, FYVE/PHD-type;	Class 1
A0A1U8KCF7	U1 small nuclear ribonucleoprotein 70 kDa-like OS=Gossypium hirsutum GN=LOC107914294	LOC107914294	56.065	nucleus			GO:0097159 organic cyclic compound binding; GO:1901363 heterocyclic compound binding; GO:0003723 RNA binding; GO:1901265 nucleoside phosphate binding; GO:0005488 binding; GO:0003676 nucleic acid binding; GO:0030619 U1 snRNA binding; GO:0000166 nucleotide binding; GO:0017069 snRNA binding; GO:0036094 small molecule binding;	K11093	SNRP70; U1 small nuclear ribonucleoprotein 70kDa	ghi03040 Spliceosome - Gossypium hirsutum (upland cotton);	IPR022023; IPR034143; IPR000504; IPR012677;	U1 small nuclear ribonucleoprotein of 70kDa N-terminal; snRNP70, RNA recognition motif; RNA recognition motif domain; Nucleotide-binding alpha-beta plait domain;	Class 1
A0A1U8KE85	serine/arginine-rich SC35-like splicing factor SCL28 isoform X2 OS=Gossypium hirsutum GN=LOC107916120	LOC107916120	34.793	nucleus			GO:0097159 organic cyclic compound binding; GO:1901363 heterocyclic compound binding; GO:1901265 nucleoside phosphate binding; GO:0005488 binding; GO:0003676 nucleic acid binding; GO:0000166 nucleotide binding; GO:0036094 small molecule binding;	K12900	FUSIP1; FUS-interacting serine-arginine-rich protein 1	ghi03040 Spliceosome - Gossypium hirsutum (upland cotton);	IPR000504; IPR012677;	RNA recognition motif domain; Nucleotide-binding alpha-beta plait domain;	Class 1
A0A1U8L0Y2	uncharacterized protein LOC107922695 isoform X2 OS=Gossypium hirsutum GN=LOC107922695	LOC107922695	31.812	chloroplast			GO:0097159 organic cyclic compound binding; GO:1901363 heterocyclic compound binding; GO:0004523 RNA-DNA hybrid ribonuclease activity; GO:0016893 endonuclease activity, active with either ribo- or deoxyribonucleic acids and producing 5'-phosphomonoesters; GO:0003824 catalytic activity; GO:0005488 binding; GO:0003676 nucleic acid binding; GO:0016788 hydrolase activity, acting on ester bonds; GO:00…				IPR012337; IPR002156;	Ribonuclease H-like domain; Ribonuclease H domain;	Class 1
A0A1U8LG77	DNA ligase OS=Gossypium hirsutum GN=LOC107927137	LOC107927137	88.549	chloroplast	GO:0033554 cellular response to stress; GO:0006266 DNA ligation; GO:0006725 cellular aromatic compound metabolic process; GO:0006259 DNA metabolic process; GO:0009058 biosynthetic process; GO:0050896 response to stimulus; GO:0044237 cellular metabolic process; GO:0071704 organic substance metabolic process; GO:0008152 metabolic process; GO:0046483 heterocycle metabolic process; GO:0006139 nucleob…		GO:0003677 DNA binding; GO:0005524 ATP binding; GO:0003910 DNA ligase (ATP) activity; GO:1901265 nucleoside phosphate binding; GO:0016874 ligase activity; GO:0001882 nucleoside binding; GO:0043167 ion binding; GO:0016886 ligase activity, forming phosphoric ester bonds; GO:0003909 DNA ligase activity; GO:0000166 nucleotide binding; GO:1901363 heterocyclic compound binding; GO:0097159 organic cycli…	K10747	LIG1; DNA ligase 1 [EC:6.5.1.1 6.5.1.6 6.5.1.7]	ghi03420 Nucleotide excision repair - Gossypium hirsutum (upland cotton); ghi03430 Mismatch repair - Gossypium hirsutum (upland cotton); ghi03030 DNA replication - Gossypium hirsutum (upland cotton); ghi03410 Base excision repair - Gossypium hirsutum (upland cotton);	IPR012340; IPR012308; IPR012310; IPR012309;	Nucleic acid-binding, OB-fold; DNA ligase, ATP-dependent, N-terminal; DNA ligase, ATP-dependent, central; DNA ligase, ATP-dependent, C-terminal;	Class 1
A0A1U8M761	ATP-dependent DNA helicase 2 subunit KU70-like OS=Gossypium hirsutum GN=LOC107934687	LOC107934687	70.449	cytoplasm	GO:0016043 cellular component organization; GO:0033554 cellular response to stress; GO:0065008 regulation of biological quality; GO:0006725 cellular aromatic compound metabolic process; GO:0006259 DNA metabolic process; GO:0006302 double-strand break repair; GO:0050896 response to stimulus; GO:0044237 cellular metabolic process; GO:0060249 anatomical structure homeostasis; GO:0071704 organic subs…	GO:0043564 Ku70:Ku80 complex; GO:0043226 organelle; GO:0043229 intracellular organelle; GO:0043231 intracellular membrane-bounded organelle; GO:0005634 nucleus; GO:0044464 cell part; GO:0005622 intracellular; GO:0044446 intracellular organelle part; GO:0032991 macromolecular complex; GO:0044424 intracellular part; GO:0043234 protein complex; GO:0005623 cell; GO:0043227 membrane-bounded organelle;…	GO:0003677 DNA binding; GO:0070035 purine NTP-dependent helicase activity; GO:0004386 helicase activity; GO:0008026 ATP-dependent helicase activity; GO:0042162 telomeric DNA binding; GO:0016817 hydrolase activity, acting on acid anhydrides; GO:0016787 hydrolase activity; GO:0043565 sequence-specific DNA binding; GO:0017111 nucleoside-triphosphatase activity; GO:0016887 ATPase activity; GO:1901363…	K10884	XRCC6; ATP-dependent DNA helicase 2 subunit 1	ghi03450 Non-homologous end-joining - Gossypium hirsutum (upland cotton);	IPR005161; IPR003034; IPR006164; IPR016194; IPR005160; IPR002035; IPR027388;	Ku70/Ku80, N-terminal alpha/beta; SAP domain; Ku70/Ku80 beta-barrel domain; SPOC-like, C-terminal domain; Ku70/Ku80 C-terminal arm; von Willebrand factor, type A; Ku70, bridge and pillars domain;	Class 1
A0A1U8P3T9	methyltransferase-like protein 1 OS=Gossypium hirsutum GN=LOC107953938	LOC107953938	132.51	nucleus	GO:0008152 metabolic process; GO:0006725 cellular aromatic compound metabolic process; GO:0046483 heterocycle metabolic process; GO:0006139 nucleobase-containing compound metabolic process; GO:1901360 organic cyclic compound metabolic process; GO:0006807 nitrogen compound metabolic process; GO:0034641 cellular nitrogen compound metabolic process; GO:0044238 primary metabolic process; GO:0009987 c…		GO:0097159 organic cyclic compound binding; GO:1901363 heterocyclic compound binding; GO:0016741 transferase activity, transferring one-carbon groups; GO:0008168 methyltransferase activity; GO:0003824 catalytic activity; GO:0016740 transferase activity; GO:0005488 binding; GO:0003676 nucleic acid binding;				IPR029063;	S-adenosyl-L-methionine-dependent methyltransferase;	Class 1
A0A1U8PH42	protein argonaute 4-like OS=Gossypium hirsutum GN=LOC107959046	LOC107959046	101.98	nucleus			GO:0097159 organic cyclic compound binding; GO:1901363 heterocyclic compound binding; GO:0005515 protein binding; GO:0005488 binding; GO:0003676 nucleic acid binding;	K11593			IPR032472; IPR032474; IPR014811; IPR003165; IPR012337; IPR003100;	Argonaute linker 2 domain; Protein argonaute, N-terminal; Argonaute, linker 1 domain; Piwi domain; Ribonuclease H-like domain; PAZ domain;	Class 1
A0A1U8PP38	ribonuclease P protein subunit p25-like protein isoform X2 OS=Gossypium hirsutum GN=LOC107961265	LOC107961265	23.401	cytoplasm			GO:0097159 organic cyclic compound binding; GO:1901363 heterocyclic compound binding; GO:0005488 binding; GO:0003676 nucleic acid binding;						Class 1
A0A1U8PV46	serine/arginine-rich SC35-like splicing factor SCL30A OS=Gossypium hirsutum GN=LOC107962942	LOC107962942	30.53	nucleus			GO:0097159 organic cyclic compound binding; GO:1901363 heterocyclic compound binding; GO:1901265 nucleoside phosphate binding; GO:0005488 binding; GO:0003676 nucleic acid binding; GO:0000166 nucleotide binding; GO:0036094 small molecule binding;	K12900	FUSIP1; FUS-interacting serine-arginine-rich protein 1	ghi03040 Spliceosome - Gossypium hirsutum (upland cotton);	IPR000504; IPR012677;	RNA recognition motif domain; Nucleotide-binding alpha-beta plait domain;	Class 1
A0A1U8PV90	protein QUIRKY-like OS=Gossypium hirsutum GN=LOC107962970	LOC107962970	114.97	plasma membrane			GO:0005515 protein binding; GO:0005488 binding;				IPR013583; IPR000008;	Phosphoribosyltransferase C-terminal; C2 domain;	Class 1
A0A1U8HWV7	probable nucleolar protein 5-2 OS=Gossypium hirsutum GN=LOC107888288	LOC107888288	62.377	cytoplasm				K14565	NOP58; nucleolar protein 58	ghi03008 Ribosome biogenesis in eukaryotes - Gossypium hirsutum (upland cotton);	IPR002687; IPR012974; IPR012976;	Nop domain; NOP5, N-terminal; NOSIC;	Class 2
A0A1U8HY31	ABC transporter B family member 19 isoform X2 OS=Gossypium hirsutum GN=LOC107888623	LOC107888623	125.05	plasma membrane	GO:0006810 transport; GO:0055085 transmembrane transport; GO:0051179 localization; GO:0051234 establishment of localization;	GO:0031224 intrinsic component of membrane; GO:0016020 membrane; GO:0016021 integral component of membrane; GO:0044425 membrane part;	GO:1901265 nucleoside phosphate binding; GO:0015399 primary active transmembrane transporter activity; GO:0016817 hydrolase activity, acting on acid anhydrides; GO:0016787 hydrolase activity; GO:0016887 ATPase activity; GO:0097159 organic cyclic compound binding; GO:1901363 heterocyclic compound binding; GO:0016462 pyrophosphatase activity; GO:0003824 catalytic activity; GO:0032553 ribonucleotide…	K05658	ABCB1; ATP-binding cassette, subfamily B (MDR/TAP), member 1 [EC:3.6.3.44]	ghi02010 ABC transporters - Gossypium hirsutum (upland cotton);	IPR003593; IPR003439; IPR027417; IPR011527;	AAA+ ATPase domain; ABC transporter-like; P-loop containing nucleoside triphosphate hydrolase; ABC transporter type 1, transmembrane domain;	Class 2
A0A1U8I014	LOW QUALITY PROTEIN: H/ACA ribonucleoprotein complex subunit 4-like OS=Gossypium hirsutum GN=LOC107891348	LOC107891348	62.197	cytoplasm	GO:0006396 RNA processing; GO:0006725 cellular aromatic compound metabolic process; GO:0001522 pseudouridine synthesis; GO:1901360 organic cyclic compound metabolic process; GO:0006807 nitrogen compound metabolic process; GO:0044238 primary metabolic process; GO:0009451 RNA modification; GO:0044237 cellular metabolic process; GO:0071704 organic substance metabolic process; GO:0016070 RNA metaboli…		GO:0097159 organic cyclic compound binding; GO:1901363 heterocyclic compound binding; GO:0003723 RNA binding; GO:0016853 isomerase activity; GO:0003824 catalytic activity; GO:0005488 binding; GO:0003676 nucleic acid binding; GO:0016866 intramolecular transferase activity; GO:0009982 pseudouridine synthase activity;	K11131	DKC1; H/ACA ribonucleoprotein complex subunit 4 [EC:5.4.99.-]	ghi03008 Ribosome biogenesis in eukaryotes - Gossypium hirsutum (upland cotton);	IPR020103; IPR015947; IPR002478; IPR032819; IPR002501; IPR004521; IPR012960;	Pseudouridine synthase, catalytic domain; PUA-like domain; PUA domain; tRNA pseudouridylate synthase B, C-terminal; Pseudouridine synthase II, N-terminal; Uncharacterised domain CHP00451; Dyskerin-like;	Class 2
A0A1U8IHP6	probable nucleolar protein 5-2 isoform X2 OS=Gossypium hirsutum GN=LOC107894650	LOC107894650	60.35	plasma membrane				K14565	NOP58; nucleolar protein 58	ghi03008 Ribosome biogenesis in eukaryotes - Gossypium hirsutum (upland cotton);	IPR002687; IPR012974; IPR012976;	Nop domain; NOP5, N-terminal; NOSIC;	Class 2
A0A1U8IRL4	embryonic protein DC-8-like OS=Gossypium hirsutum GN=LOC107899513	LOC107899513	44.549	mitochondria									Class 2
A0A1U8IX81	uncharacterized protein LOC107901311 OS=Gossypium hirsutum GN=LOC107901311	LOC107901311	20.36	nucleus									Class 2
A0A1U8JCT7	uncharacterized protein LOC107905861 OS=Gossypium hirsutum GN=LOC107905861	LOC107905861	92.636	nucleus			GO:0005515 protein binding; GO:0005488 binding;				IPR009060;	UBA-like;	Class 2
A0A1U8JNN8	lysine-specific demethylase JMJ25-like OS=Gossypium hirsutum GN=LOC107909028	LOC107909028	121.41	nucleus			GO:0097159 organic cyclic compound binding; GO:1901363 heterocyclic compound binding; GO:0003677 DNA binding; GO:0046914 transition metal ion binding; GO:0005488 binding; GO:0043167 ion binding; GO:0003676 nucleic acid binding; GO:0043169 cation binding; GO:0046872 metal ion binding; GO:0005515 protein binding; GO:0008270 zinc ion binding;	K15601			IPR003347; IPR001841; IPR018866;	JmjC domain; Zinc finger, RING-type; Zinc-finger domain of monoamine-oxidase A repressor R1;	Class 2
A0A1U8JPE9	transcription factor HY5 OS=Gossypium hirsutum GN=LOC107909196	LOC107909196	18.524	nucleus	GO:0050794 regulation of cellular process; GO:0010468 regulation of gene expression; GO:0006355 regulation of transcription, DNA-templated; GO:0031326 regulation of cellular biosynthetic process; GO:0080090 regulation of primary metabolic process; GO:0060255 regulation of macromolecule metabolic process; GO:0019219 regulation of nucleobase-containing compound metabolic process; GO:0010556 regulat…	GO:0043226 organelle; GO:0043231 intracellular membrane-bounded organelle; GO:0043229 intracellular organelle; GO:0005634 nucleus; GO:0044464 cell part; GO:0005622 intracellular; GO:0044424 intracellular part; GO:0043227 membrane-bounded organelle; GO:0005623 cell;	GO:0097159 organic cyclic compound binding; GO:1901363 heterocyclic compound binding; GO:0003677 DNA binding; GO:0005488 binding; GO:0001071 nucleic acid binding transcription factor activity; GO:0003676 nucleic acid binding; GO:0043565 sequence-specific DNA binding; GO:0003700 transcription factor activity, sequence-specific DNA binding;	K16241	HY5; transcription factor HY5	ghi04712 Circadian rhythm - plant - Gossypium hirsutum (upland cotton);	IPR004827;	Basic-leucine zipper domain;	Class 2
A0A1U8JT74	embryonic protein DC-8-like OS=Gossypium hirsutum GN=LOC107908729	LOC107908729	62.916	nucleus									Class 2
A0A1U8KBM2	splicing factor U2af small subunit B-like OS=Gossypium hirsutum GN=LOC107915220	LOC107915220	33.207	nucleus	GO:0006396 RNA processing; GO:0006725 cellular aromatic compound metabolic process; GO:1901360 organic cyclic compound metabolic process; GO:0006807 nitrogen compound metabolic process; GO:0044238 primary metabolic process; GO:0044237 cellular metabolic process; GO:0071704 organic substance metabolic process; GO:0006397 mRNA processing; GO:0016070 RNA metabolic process; GO:0000398 mRNA splicing, …	GO:0043226 organelle; GO:0043229 intracellular organelle; GO:0043231 intracellular membrane-bounded organelle; GO:0005634 nucleus; GO:0089701 U2AF; GO:0044464 cell part; GO:0005622 intracellular; GO:0044446 intracellular organelle part; GO:0032991 macromolecular complex; GO:0044424 intracellular part; GO:0043234 protein complex; GO:0005623 cell; GO:0043227 membrane-bounded organelle; GO:0044422 o…	GO:0097159 organic cyclic compound binding; GO:1901363 heterocyclic compound binding; GO:0003723 RNA binding; GO:1901265 nucleoside phosphate binding; GO:0005488 binding; GO:0003676 nucleic acid binding; GO:0043167 ion binding; GO:0043169 cation binding; GO:0046872 metal ion binding; GO:0000166 nucleotide binding; GO:0036094 small molecule binding;	K12836	U2AF1; splicing factor U2AF 35 kDa subunit	ghi03040 Spliceosome - Gossypium hirsutum (upland cotton);	IPR000571; IPR000504; IPR012677; IPR003954;	Zinc finger, CCCH-type; RNA recognition motif domain; Nucleotide-binding alpha-beta plait domain; RNA recognition motif domain, eukaryote;	Class 2
A0A1U8KDB5	glycine-rich RNA-binding protein RZ1C-like isoform X1 OS=Gossypium hirsutum GN=LOC107915794	LOC107915794	31.206	nucleus			GO:0097159 organic cyclic compound binding; GO:1901363 heterocyclic compound binding; GO:1901265 nucleoside phosphate binding; GO:0046914 transition metal ion binding; GO:0005488 binding; GO:0003676 nucleic acid binding; GO:0043167 ion binding; GO:0046872 metal ion binding; GO:0043169 cation binding; GO:0000166 nucleotide binding; GO:0008270 zinc ion binding; GO:0036094 small molecule binding;	K12885	RBMX; heterogeneous nuclear ribonucleoprotein G	ghi03040 Spliceosome - Gossypium hirsutum (upland cotton);	IPR000504; IPR012677; IPR001878;	RNA recognition motif domain; Nucleotide-binding alpha-beta plait domain; Zinc finger, CCHC-type;	Class 2
A0A1U8KEE0	1-Cys peroxiredoxin-like OS=Gossypium hirsutum GN=LOC107916248	LOC107916248	24.393	cytoskeleton	GO:0050794 regulation of cellular process; GO:0042592 homeostatic process; GO:0065008 regulation of biological quality; GO:0008152 metabolic process; GO:0050789 regulation of biological process; GO:0055114 oxidation-reduction process; GO:0044710 single-organism metabolic process; GO:0045454 cell redox homeostasis; GO:0044763 single-organism cellular process; GO:0019725 cellular homeostasis; GO:00…		GO:0016209 antioxidant activity; GO:0003824 catalytic activity; GO:0051920 peroxiredoxin activity; GO:0016684 oxidoreductase activity, acting on peroxide as acceptor; GO:0016491 oxidoreductase activity;	K11188	PRDX6; peroxiredoxin 6, 1-Cys peroxiredoxin [EC:1.11.1.7 1.11.1.15 3.1.1.-]	ghi01110 Biosynthesis of secondary metabolites - Gossypium hirsutum (upland cotton); ghi01100 Metabolic pathways - Gossypium hirsutum (upland cotton); ghi00940 Phenylpropanoid biosynthesis - Gossypium hirsutum (upland cotton);	IPR019479; IPR000866; IPR013766; IPR012336;	Peroxiredoxin, C-terminal; Alkyl hydroperoxide reductase subunit C/ Thiol specific antioxidant; Thioredoxin domain; Thioredoxin-like fold;	Class 2
A0A1U8KG99	glycine-rich protein 2-like OS=Gossypium hirsutum GN=LOC107916639	LOC107916639	16.806	nucleus	GO:0050794 regulation of cellular process; GO:0010468 regulation of gene expression; GO:0006355 regulation of transcription, DNA-templated; GO:0031326 regulation of cellular biosynthetic process; GO:0080090 regulation of primary metabolic process; GO:0060255 regulation of macromolecule metabolic process; GO:0019219 regulation of nucleobase-containing compound metabolic process; GO:0010556 regulat…		GO:0097159 organic cyclic compound binding; GO:1901363 heterocyclic compound binding; GO:0003677 DNA binding; GO:0046914 transition metal ion binding; GO:0005488 binding; GO:0043167 ion binding; GO:0003676 nucleic acid binding; GO:0046872 metal ion binding; GO:0043169 cation binding; GO:0008270 zinc ion binding;				IPR011129; IPR012340; IPR001878; IPR002059;	Cold shock domain; Nucleic acid-binding, OB-fold; Zinc finger, CCHC-type; Cold-shock protein, DNA-binding;	Class 2
A0A1U8KSB9	ribosomal RNA-processing protein 7 homolog A-like OS=Gossypium hirsutum GN=LOC107920256	LOC107920256	27.607	nucleus				K14545	RRP7; ribosomal RNA-processing protein 7	ghi03008 Ribosome biogenesis in eukaryotes - Gossypium hirsutum (upland cotton);			Class 2
A0A1U8KYM0	glycine-rich protein 2-like OS=Gossypium hirsutum GN=LOC107922149	LOC107922149	16.965	nucleus	GO:0050794 regulation of cellular process; GO:0010468 regulation of gene expression; GO:0006355 regulation of transcription, DNA-templated; GO:0031326 regulation of cellular biosynthetic process; GO:0080090 regulation of primary metabolic process; GO:0060255 regulation of macromolecule metabolic process; GO:0019219 regulation of nucleobase-containing compound metabolic process; GO:0010556 regulat…		GO:0097159 organic cyclic compound binding; GO:1901363 heterocyclic compound binding; GO:0003677 DNA binding; GO:0046914 transition metal ion binding; GO:0005488 binding; GO:0043167 ion binding; GO:0003676 nucleic acid binding; GO:0046872 metal ion binding; GO:0043169 cation binding; GO:0008270 zinc ion binding;				IPR011129; IPR012340; IPR001878; IPR002059;	Cold shock domain; Nucleic acid-binding, OB-fold; Zinc finger, CCHC-type; Cold-shock protein, DNA-binding;	Class 2
A0A1U8L051	18 kDa seed maturation protein-like OS=Gossypium hirsutum GN=LOC107921073	LOC107921073	16.871	nucleus	GO:0032502 developmental process; GO:0044707 single-multicellular organism process; GO:0044767 single-organism developmental process; GO:0044699 single-organism process; GO:0007275 multicellular organism development; GO:0009790 embryo development; GO:0048856 anatomical structure development; GO:0032501 multicellular organismal process;								Class 2
A0A1U8LMX7	uncharacterized protein LOC107929052 OS=Gossypium hirsutum GN=LOC107929052	LOC107929052	149.31	vacuolar membrane			GO:0045735 nutrient reservoir activity;	K18626			IPR006792; IPR011051; IPR006045; IPR014710;	Vicilin, N-terminal; RmlC-like cupin domain; Cupin 1; RmlC-like jelly roll fold;	Class 2
A0A1U8LT43	pre-mRNA-processing protein 40A-like isoform X2 OS=Gossypium hirsutum GN=LOC107930594	LOC107930594	112.25	chloroplast			GO:0005515 protein binding; GO:0005488 binding;	K12821	PRPF40; pre-mRNA-processing factor 40	ghi03040 Spliceosome - Gossypium hirsutum (upland cotton);	IPR002713; IPR001202;	FF domain; WW domain;	Class 2
A0A1U8LT60	uncharacterized protein LOC107930585 OS=Gossypium hirsutum GN=LOC107930585	LOC107930585	8.3972	cytoplasm									Class 2
A0A1U8LW61	lysine-specific demethylase REF6 OS=Gossypium hirsutum GN=LOC107931453	LOC107931453	182.25	nucleus			GO:0097159 organic cyclic compound binding; GO:1901363 heterocyclic compound binding; GO:0005488 binding; GO:0003676 nucleic acid binding; GO:0043167 ion binding; GO:0043169 cation binding; GO:0046872 metal ion binding;				IPR015880; IPR003347; IPR007087; IPR003349; IPR013087;	Zinc finger, C2H2-like; JmjC domain; Zinc finger, C2H2; JmjN domain; Zinc finger C2H2-type/integrase DNA-binding domain;	Class 2
A0A1U8M694	serine/arginine-rich SC35-like splicing factor SCL30 OS=Gossypium hirsutum GN=LOC107934420	LOC107934420	31.849	nucleus			GO:0097159 organic cyclic compound binding; GO:1901363 heterocyclic compound binding; GO:1901265 nucleoside phosphate binding; GO:0005488 binding; GO:0003676 nucleic acid binding; GO:0000166 nucleotide binding; GO:0036094 small molecule binding;	K12900	FUSIP1; FUS-interacting serine-arginine-rich protein 1	ghi03040 Spliceosome - Gossypium hirsutum (upland cotton);	IPR000504; IPR012677;	RNA recognition motif domain; Nucleotide-binding alpha-beta plait domain;	Class 2
A0A1U8MR03	late embryogenesis abundant protein-like OS=Gossypium hirsutum GN=LOC107939175	LOC107939175	9.5337	nucleus	GO:0001101 response to acid chemical; GO:0042221 response to chemical; GO:0009415 response to water; GO:0006950 response to stress; GO:0009628 response to abiotic stimulus; GO:1901700 response to oxygen-containing compound; GO:0010035 response to inorganic substance; GO:0050896 response to stimulus;								Class 2
A0A1U8N8W5	embryogenic cell protein 40-like OS=Gossypium hirsutum GN=LOC107945021	LOC107945021	21.985	nucleus	GO:0001101 response to acid chemical; GO:0042221 response to chemical; GO:0009415 response to water; GO:0006950 response to stress; GO:0009628 response to abiotic stimulus; GO:1901700 response to oxygen-containing compound; GO:0010035 response to inorganic substance; GO:0050896 response to stimulus;								Class 2
A0A1U8NGV9	em protein H5-like OS=Gossypium hirsutum GN=LOC107948294	LOC107948294	10.074	mitochondria									Class 2
A0A1U8NKQ2	embryonic protein DC-8-like OS=Gossypium hirsutum GN=LOC107948530	LOC107948530	44.521	nucleus									Class 2
A0A1U8P1P4	H/ACA ribonucleoprotein complex subunit 2-like protein OS=Gossypium hirsutum GN=LOC107953356	LOC107953356	17.261	nucleus		GO:0043229 intracellular organelle; GO:0043232 intracellular non-membrane-bounded organelle; GO:0044446 intracellular organelle part; GO:0031981 nuclear lumen; GO:0044424 intracellular part; GO:0005730 nucleolus; GO:0005623 cell; GO:0044422 organelle part; GO:0043228 non-membrane-bounded organelle; GO:0043226 organelle; GO:0043231 intracellular membrane-bounded organelle; GO:0031974 membrane-encl…	GO:0097159 organic cyclic compound binding; GO:1901363 heterocyclic compound binding; GO:0003723 RNA binding; GO:0005488 binding; GO:0003676 nucleic acid binding;	K11129	NHP2; H/ACA ribonucleoprotein complex subunit 2	ghi03008 Ribosome biogenesis in eukaryotes - Gossypium hirsutum (upland cotton);	IPR029064; IPR004038;	50S ribosomal protein L30e-like; Ribosomal protein L7Ae/L30e/S12e/Gadd45;	Class 2
A0A1U8P6L9	RRP15-like protein OS=Gossypium hirsutum GN=LOC107954735	LOC107954735	33.136	nucleus	GO:0016072 rRNA metabolic process; GO:0006396 RNA processing; GO:0034470 ncRNA processing; GO:0044085 cellular component biogenesis; GO:0022613 ribonucleoprotein complex biogenesis; GO:0006725 cellular aromatic compound metabolic process; GO:0006807 nitrogen compound metabolic process; GO:0042254 ribosome biogenesis; GO:1901360 organic cyclic compound metabolic process; GO:0044238 primary metabol…								Class 2
A0A1U8PTJ9	U4/U6.U5 tri-snRNP-associated protein 2-like isoform X2 OS=Gossypium hirsutum GN=LOC107961935	LOC107961935	63.988	cytoplasm	GO:0044085 cellular component biogenesis; GO:0016043 cellular component organization; GO:0070646 protein modification by small protein removal; GO:0022613 ribonucleoprotein complex biogenesis; GO:0022618 ribonucleoprotein complex assembly; GO:0006725 cellular aromatic compound metabolic process; GO:0044267 cellular protein metabolic process; GO:0016579 protein deubiquitination; GO:0044237 cellula…		GO:0008233 peptidase activity; GO:0036459 thiol-dependent ubiquitinyl hydrolase activity; GO:0046914 transition metal ion binding; GO:0003824 catalytic activity; GO:0005488 binding; GO:0043167 ion binding; GO:0019783 ubiquitin-like protein-specific protease activity; GO:0070011 peptidase activity, acting on L-amino acid peptides; GO:0101005 ubiquitinyl hydrolase activity; GO:0046872 metal ion bin…	K12847	USP39; U4/U6.U5 tri-snRNP-associated protein 2	ghi03040 Spliceosome - Gossypium hirsutum (upland cotton);	IPR001607; IPR013083; IPR001394; IPR028889;	Zinc finger, UBP-type; Zinc finger, RING/FYVE/PHD-type; Peptidase C19, ubiquitin carboxyl-terminal hydrolase; Ubiquitin specific protease domain;	Class 2
A0A1U8PTQ6	methyl-CpG-binding domain-containing protein 11-like OS=Gossypium hirsutum GN=LOC107962605	LOC107962605	32.166	nucleus		GO:0043226 organelle; GO:0043231 intracellular membrane-bounded organelle; GO:0043229 intracellular organelle; GO:0005634 nucleus; GO:0044464 cell part; GO:0005622 intracellular; GO:0044424 intracellular part; GO:0043227 membrane-bounded organelle; GO:0005623 cell;	GO:0097159 organic cyclic compound binding; GO:1901363 heterocyclic compound binding; GO:0003677 DNA binding; GO:0005488 binding; GO:0003676 nucleic acid binding;				IPR016177; IPR001739;	DNA-binding domain; Methyl-CpG DNA binding;	Class 2
A0A1U8PUW9	zinc-finger homeodomain protein 5-like OS=Gossypium hirsutum GN=LOC107962890	LOC107962890	31.323	chloroplast			GO:0097159 organic cyclic compound binding; GO:1901363 heterocyclic compound binding; GO:0003677 DNA binding; GO:0005488 binding; GO:0003676 nucleic acid binding;				IPR006455; IPR009057; IPR006456;	Homeodomain, ZF-HD class; Homeobox domain-like; ZF-HD homeobox protein, Cys/His-rich dimerisation domain;	Class 2
G3M3J0	Seed storage protein legumin B (Fragment) OS=Gossypium hirsutum GN=legB_Dt	legB_Dt	56.291	nucleus			GO:0045735 nutrient reservoir activity;				IPR011051; IPR006045; IPR014710;	RmlC-like cupin domain; Cupin 1; RmlC-like jelly roll fold;	Class 2
A0A075T4D3	Phosphoinositide phospholipase C OS=Gossypium hirsutum GN=PLC	PLC	66.254	mitochondria	GO:0050794 regulation of cellular process; GO:0044700 single organism signaling; GO:0051716 cellular response to stimulus; GO:0016042 lipid catabolic process; GO:0035556 intracellular signal transduction; GO:0044712 single-organism catabolic process; GO:0044699 single-organism process; GO:0023052 signaling; GO:0050896 response to stimulus; GO:0044238 primary metabolic process; GO:0071704 organic …	GO:0005623 cell; GO:0005622 intracellular; GO:0044464 cell part;	GO:0004435 phosphatidylinositol phospholipase C activity; GO:0003824 catalytic activity; GO:0042578 phosphoric ester hydrolase activity; GO:0005488 binding; GO:0004629 phospholipase C activity; GO:0016788 hydrolase activity, acting on ester bonds; GO:0004620 phospholipase activity; GO:0005515 protein binding; GO:0016787 hydrolase activity; GO:0008081 phosphoric diester hydrolase activity; GO:0016…	K05857	PLCD; phosphatidylinositol phospholipase C, delta [EC:3.1.4.11]	ghi04070 Phosphatidylinositol signaling system - Gossypium hirsutum (upland cotton); ghi00562 Inositol phosphate metabolism - Gossypium hirsutum (upland cotton); ghi04933 AGE-RAGE signaling pathway in diabetic complications - Gossypium hirsutum (upland cotton); ghi01100 Metabolic pathways - Gossypium hirsutum (upland cotton);	IPR000909; IPR015359; IPR017946; IPR011992; IPR000008; IPR001711;	Phosphatidylinositol-specific phospholipase C, X domain; Phosphoinositide-specific phospholipase C, EF-hand-like domain; PLC-like phosphodiesterase, TIM beta/alpha-barrel domain; EF-hand domain pair; C2 domain; Phospholipase C, phosphatidylinositol-specific, Y domain;	Class 3
A0A1U8HKJ9	probable NAD(P)H dehydrogenase (Quinone) FQR1-like 2 OS=Gossypium hirsutum GN=LOC107886977	LOC107886977	27.56	cytoplasm			GO:0016651 oxidoreductase activity, acting on NAD(P)H; GO:1901265 nucleoside phosphate binding; GO:0003955 NAD(P)H dehydrogenase (quinone) activity; GO:0043167 ion binding; GO:0000166 nucleotide binding; GO:0048037 cofactor binding; GO:0016655 oxidoreductase activity, acting on NAD(P)H, quinone or similar compound as acceptor; GO:0016491 oxidoreductase activity; GO:1901363 heterocyclic compound b…	K03809	wrbA; NAD(P)H dehydrogenase (quinone) [EC:1.6.5.2]	ghi00130 Ubiquinone and other terpenoid-quinone biosynthesis - Gossypium hirsutum (upland cotton); ghi01110 Biosynthesis of secondary metabolites - Gossypium hirsutum (upland cotton);	IPR005025; IPR029039; IPR008254;	NADPH-dependent FMN reductase-like; Flavoprotein-like domain; Flavodoxin/nitric oxide synthase;	Class 3
A0A1U8HX93	tobamovirus multiplication protein 2A-like OS=Gossypium hirsutum GN=LOC107890623	LOC107890623	31.026	vacuolar membrane		GO:0031224 intrinsic component of membrane; GO:0016020 membrane; GO:0016021 integral component of membrane; GO:0044425 membrane part;							Class 3
A0A1U8I4U6	remorin-like OS=Gossypium hirsutum GN=LOC107890738	LOC107890738	20.847	nucleus							IPR005516; IPR005518;	Remorin, C-terminal; Remorin, N-terminal;	Class 3
A0A1U8IAM0	serine/threonine-protein kinase BLUS1-like OS=Gossypium hirsutum GN=LOC107892286	LOC107892286	76.594	nucleus	GO:0016310 phosphorylation; GO:0044267 cellular protein metabolic process; GO:0044238 primary metabolic process; GO:0044237 cellular metabolic process; GO:0006796 phosphate-containing compound metabolic process; GO:0071704 organic substance metabolic process; GO:0008152 metabolic process; GO:0006468 protein phosphorylation; GO:0006793 phosphorus metabolic process; GO:0044260 cellular macromolecul…		GO:0005524 ATP binding; GO:1901265 nucleoside phosphate binding; GO:0016773 phosphotransferase activity, alcohol group as acceptor; GO:0001882 nucleoside binding; GO:0043167 ion binding; GO:0004672 protein kinase activity; GO:0000166 nucleotide binding; GO:0097159 organic cyclic compound binding; GO:1901363 heterocyclic compound binding; GO:0032549 ribonucleoside binding; GO:0097367 carbohydrate …	K08835			IPR000719; IPR011009;	Protein kinase domain; Protein kinase-like domain;	Class 3
A0A1U8IK15	Plasma membrane ATPase OS=Gossypium hirsutum GN=LOC107897472	LOC107897472	104.98	plasma membrane	GO:0009116 nucleoside metabolic process; GO:0042278 purine nucleoside metabolic process; GO:0009167 purine ribonucleoside monophosphate metabolic process; GO:0009117 nucleotide metabolic process; GO:0044699 single-organism process; GO:0046129 purine ribonucleoside biosynthetic process; GO:0009163 nucleoside biosynthetic process; GO:0009058 biosynthetic process; GO:0009156 ribonucleoside monophosp…	GO:0031224 intrinsic component of membrane; GO:0016020 membrane; GO:0016021 integral component of membrane; GO:0044425 membrane part;	GO:1901265 nucleoside phosphate binding; GO:0043167 ion binding; GO:0016817 hydrolase activity, acting on acid anhydrides; GO:0016787 hydrolase activity; GO:0000166 nucleotide binding; GO:0017111 nucleoside-triphosphatase activity; GO:0016887 ATPase activity; GO:1901363 heterocyclic compound binding; GO:0097159 organic cyclic compound binding; GO:0016462 pyrophosphatase activity; GO:0003824 catal…	K01535	PMA1; H+-transporting ATPase [EC:3.6.3.6]	ghi00190 Oxidative phosphorylation - Gossypium hirsutum (upland cotton);	IPR023298; IPR004014; IPR023299; IPR008250; IPR023214;	P-type ATPase, transmembrane domain; Cation-transporting P-type ATPase, N-terminal; P-type ATPase, cytoplasmic domain N; P-type ATPase, A domain; HAD-like domain;	Class 3
A0A1U8IRF6	A-kinase anchor protein 12-like isoform X2 OS=Gossypium hirsutum GN=LOC107897915	LOC107897915	168.4	nucleus									Class 3
A0A1U8IYA4	syntaxin-71-like OS=Gossypium hirsutum GN=LOC107899658	LOC107899658	30.013	chloroplast	GO:0045184 establishment of protein localization; GO:0006810 transport; GO:0046907 intracellular transport; GO:0070727 cellular macromolecule localization; GO:0051649 establishment of localization in cell; GO:0006886 intracellular protein transport; GO:0071702 organic substance transport; GO:0008104 protein localization; GO:0033036 macromolecule localization; GO:0034613 cellular protein localizat…	GO:0016020 membrane;	GO:0005484 SNAP receptor activity; GO:0005515 protein binding; GO:0005488 binding;	K08506	SYP7; syntaxin of plants SYP7	ghi04130 SNARE interactions in vesicular transport - Gossypium hirsutum (upland cotton);	IPR000727;	Target SNARE coiled-coil homology domain;	Class 3
A0A1U8J5L1	probable disease resistance protein At1g12280 OS=Gossypium hirsutum GN=LOC107902193	LOC107902193	103.85	nucleus			GO:1901265 nucleoside phosphate binding; GO:0001882 nucleoside binding; GO:0043167 ion binding; GO:0000166 nucleotide binding; GO:0097159 organic cyclic compound binding; GO:1901363 heterocyclic compound binding; GO:0032549 ribonucleoside binding; GO:0097367 carbohydrate derivative binding; GO:0032553 ribonucleotide binding; GO:0005488 binding; GO:0032550 purine ribonucleoside binding; GO:0043531…	K13459	RPS2; disease resistance protein RPS2	ghi04626 Plant-pathogen interaction - Gossypium hirsutum (upland cotton);	IPR002182; IPR027417; IPR032675;	NB-ARC; P-loop containing nucleoside triphosphate hydrolase; Leucine-rich repeat domain, L domain-like;	Class 3
A0A1U8J9B1	patellin-3-like OS=Gossypium hirsutum GN=LOC107904903	LOC107904903	66.745	cytoplasm	GO:0006810 transport; GO:0051179 localization; GO:0051234 establishment of localization;	GO:0031224 intrinsic component of membrane; GO:0016020 membrane; GO:0016021 integral component of membrane; GO:0044425 membrane part;					IPR001251; IPR009038; IPR011074;	CRAL-TRIO lipid binding domain; GOLD domain; CRAL/TRIO, N-terminal domain;	Class 3
A0A1U8JEJ4	probable aquaporin PIP2-2 OS=Gossypium hirsutum GN=LOC107906224	LOC107906224	31.014	plasma membrane	GO:0006810 transport; GO:0051179 localization; GO:0051234 establishment of localization;	GO:0016020 membrane;	GO:0005215 transporter activity;	K09872			IPR023271;	Aquaporin-like;	Class 3
A0A1U8K5P9	Sulfotransferase OS=Gossypium hirsutum GN=LOC107913693	LOC107913693	40.084	nucleus			GO:0008146 sulfotransferase activity; GO:0016782 transferase activity, transferring sulfur-containing groups; GO:0003824 catalytic activity; GO:0016740 transferase activity;	K22312			IPR000863; IPR027417;	Sulfotransferase domain; P-loop containing nucleoside triphosphate hydrolase;	Class 3
A0A1U8KCZ8	protein SIEVE ELEMENT OCCLUSION B-like OS=Gossypium hirsutum GN=LOC107914221	LOC107914221	88.645	mitochondria							IPR027942; IPR027944;	Sieve element occlusion, N-terminal; Sieve element occlusion, C-terminal;	Class 3
A0A1U8KQB3	metacaspase-4-like OS=Gossypium hirsutum GN=LOC107919806	LOC107919806	46.073	nucleus							IPR029030;	Caspase-like domain;	Class 3
A0A1U8KR63	patellin-3-like OS=Gossypium hirsutum GN=LOC107919999	LOC107919999	65.753	cytoplasm	GO:0006810 transport; GO:0051179 localization; GO:0051234 establishment of localization;	GO:0031224 intrinsic component of membrane; GO:0016020 membrane; GO:0016021 integral component of membrane; GO:0044425 membrane part;					IPR001251; IPR009038; IPR011074;	CRAL-TRIO lipid binding domain; GOLD domain; CRAL/TRIO, N-terminal domain;	Class 3
A0A1U8KWG9	non-specific phospholipase C3-like OS=Gossypium hirsutum GN=LOC107920295	LOC107920295	56.871	nucleus	GO:0008152 metabolic process;		GO:0016787 hydrolase activity; GO:0003824 catalytic activity; GO:0016788 hydrolase activity, acting on ester bonds;	K01114	plc; phospholipase C [EC:3.1.4.3]	ghi00564 Glycerophospholipid metabolism - Gossypium hirsutum (upland cotton); ghi00565 Ether lipid metabolism - Gossypium hirsutum (upland cotton); ghi00562 Inositol phosphate metabolism - Gossypium hirsutum (upland cotton); ghi01110 Biosynthesis of secondary metabolites - Gossypium hirsutum (upland cotton); ghi01100 Metabolic pathways - Gossypium hirsutum (upland cotton);	IPR007312; IPR017850;	Phosphoesterase; Alkaline-phosphatase-like, core domain;	Class 3
A0A1U8KXI2	plant intracellular Ras-group-related LRR protein 5-like OS=Gossypium hirsutum GN=LOC107920345	LOC107920345	59.425	cytoplasm			GO:0005515 protein binding; GO:0005488 binding;				IPR032675;	Leucine-rich repeat domain, L domain-like;	Class 3
A0A1U8LGN0	respiratory burst oxidase homolog protein B-like OS=Gossypium hirsutum GN=LOC107927187	LOC107927187	100.75	cytoplasm	GO:0044699 single-organism process; GO:0008152 metabolic process; GO:0055114 oxidation-reduction process; GO:0044710 single-organism metabolic process;	GO:0016020 membrane;	GO:0016651 oxidoreductase activity, acting on NAD(P)H; GO:0003824 catalytic activity; GO:0005488 binding; GO:0043167 ion binding; GO:0016209 antioxidant activity; GO:0046872 metal ion binding; GO:0043169 cation binding; GO:0050664 oxidoreductase activity, acting on NAD(P)H, oxygen as acceptor; GO:0004601 peroxidase activity; GO:0005509 calcium ion binding; GO:0016684 oxidoreductase activity, acti…	K13447	RBOH; respiratory burst oxidase [EC:1.6.3.- 1.11.1.-]	ghi04626 Plant-pathogen interaction - Gossypium hirsutum (upland cotton); ghi04016 MAPK signaling pathway - plant - Gossypium hirsutum (upland cotton);	IPR017927; IPR011992; IPR002048; IPR013130; IPR013121; IPR013623; IPR013112; IPR017938;	Ferredoxin reductase-type FAD-binding domain; EF-hand domain pair; EF-hand domain; Ferric reductase transmembrane component-like domain; Ferric reductase, NAD binding domain; NADPH oxidase Respiratory burst; FAD-binding 8; Riboflavin synthase-like beta-barrel;	Class 3
A0A1U8MDT3	oxalate--CoA ligase-like OS=Gossypium hirsutum GN=LOC107936698	LOC107936698	56.328	plasma membrane	GO:0008152 metabolic process;		GO:0003824 catalytic activity;	K22133	AAE3; oxalate---CoA ligase [EC:6.2.1.8]	ghi00630 Glyoxylate and dicarboxylate metabolism - Gossypium hirsutum (upland cotton); ghi01100 Metabolic pathways - Gossypium hirsutum (upland cotton);	IPR025110; IPR000873;	AMP-binding enzyme C-terminal domain; AMP-dependent synthetase/ligase;	Class 3
A0A1U8MQ90	RPM1-interacting protein 4-like OS=Gossypium hirsutum GN=LOC107938993	LOC107938993	29.04	mitochondria				K13456	RIN4; RPM1-interacting protein 4	ghi04626 Plant-pathogen interaction - Gossypium hirsutum (upland cotton);	IPR008700;	RIN4, pathogenic type III effector avirulence factor Avr cleavage site;	Class 3
A0A1U8N4G2	uncharacterized protein At5g39570-like OS=Gossypium hirsutum GN=LOC107943485	LOC107943485	42.234	nucleus									Class 3
A0A1U8NG50	protein DOWNY MILDEW RESISTANCE 6-like OS=Gossypium hirsutum GN=LOC107948034	LOC107948034	38.52	cytoplasm	GO:0044699 single-organism process; GO:0008152 metabolic process; GO:0055114 oxidation-reduction process; GO:0044710 single-organism metabolic process;		GO:0003824 catalytic activity; GO:0016491 oxidoreductase activity;				IPR005123; IPR027443; IPR026992;	Oxoglutarate/iron-dependent dioxygenase; Isopenicillin N synthase-like; Non-haem dioxygenase N-terminal domain;	Class 3
A0A1U8NJU8	sodium/hydrogen exchanger 8-like OS=Gossypium hirsutum GN=LOC107948304	LOC107948304	128.07	plasma membrane	GO:0006810 transport; GO:0055085 transmembrane transport; GO:0051179 localization; GO:0006812 cation transport; GO:0006811 ion transport; GO:0051234 establishment of localization;	GO:0031224 intrinsic component of membrane; GO:0016020 membrane; GO:0016021 integral component of membrane; GO:0044425 membrane part;	GO:0015298 solute:cation antiporter activity; GO:0022804 active transmembrane transporter activity; GO:0015291 secondary active transmembrane transporter activity; GO:0015075 ion transmembrane transporter activity; GO:0015299 solute:proton antiporter activity; GO:0022892 substrate-specific transporter activity; GO:0015077 monovalent inorganic cation transmembrane transporter activity; GO:0022890 …				IPR000595; IPR006153; IPR018490; IPR014710;	Cyclic nucleotide-binding domain; Cation/H+ exchanger; Cyclic nucleotide-binding-like; RmlC-like jelly roll fold;	Class 3
A0A1U8NJW0	CASP-like protein OS=Gossypium hirsutum GN=LOC107949160	LOC107949160	21.746	vacuolar membrane							IPR006702;	Domain of unknown function DUF588;	Class 3
A0A1U8P3I6	ultraviolet-B receptor UVR8 OS=Gossypium hirsutum GN=LOC107953844	LOC107953844	60.925	nucleus							IPR009091;	Regulator of chromosome condensation 1/beta-lactamase-inhibitor protein II;	Class 3
A0A1U8P9S9	Chloride channel protein OS=Gossypium hirsutum GN=LOC107956992	LOC107956992	86.402	plasma membrane	GO:0006820 anion transport; GO:0006810 transport; GO:0055085 transmembrane transport; GO:0006811 ion transport; GO:0006821 chloride transport; GO:0051179 localization; GO:0015698 inorganic anion transport; GO:0051234 establishment of localization;	GO:0016020 membrane;	GO:0015075 ion transmembrane transporter activity; GO:0022803 passive transmembrane transporter activity; GO:0005253 anion channel activity; GO:0022892 substrate-specific transporter activity; GO:0005254 chloride channel activity; GO:0015103 inorganic anion transmembrane transporter activity; GO:0015267 channel activity; GO:0022891 substrate-specific transmembrane transporter activity; GO:0015108…	K05016			IPR014743; IPR000644;	Chloride channel, core; CBS domain;	Class 3
A0A1U8PE86	respiratory burst oxidase homolog protein D-like OS=Gossypium hirsutum GN=LOC107957571	LOC107957571	104.57	plasma membrane	GO:0044699 single-organism process; GO:0008152 metabolic process; GO:0055114 oxidation-reduction process; GO:0044710 single-organism metabolic process;	GO:0016020 membrane;	GO:0016651 oxidoreductase activity, acting on NAD(P)H; GO:0003824 catalytic activity; GO:0005488 binding; GO:0043167 ion binding; GO:0016209 antioxidant activity; GO:0046872 metal ion binding; GO:0043169 cation binding; GO:0050664 oxidoreductase activity, acting on NAD(P)H, oxygen as acceptor; GO:0004601 peroxidase activity; GO:0005509 calcium ion binding; GO:0016684 oxidoreductase activity, acti…	K13447	RBOH; respiratory burst oxidase [EC:1.6.3.- 1.11.1.-]	ghi04626 Plant-pathogen interaction - Gossypium hirsutum (upland cotton); ghi04016 MAPK signaling pathway - plant - Gossypium hirsutum (upland cotton);	IPR017927; IPR002048; IPR011992; IPR013130; IPR013121; IPR013623; IPR013112; IPR017938;	Ferredoxin reductase-type FAD-binding domain; EF-hand domain; EF-hand domain pair; Ferric reductase transmembrane component-like domain; Ferric reductase, NAD binding domain; NADPH oxidase Respiratory burst; FAD-binding 8; Riboflavin synthase-like beta-barrel;	Class 3
D8FSK3	Aquaporin PIP24 OS=Gossypium hirsutum GN=GhPIP2;4	GhPIP2;4	28.851	plasma membrane	GO:0006810 transport; GO:0051179 localization; GO:0051234 establishment of localization;	GO:0031224 intrinsic component of membrane; GO:0016020 membrane; GO:0016021 integral component of membrane; GO:0044425 membrane part;	GO:0005215 transporter activity;	K09872			IPR023271;	Aquaporin-like;	Class 3
