# Supplementary material for: Proteomic and Phosphoproteomic Analyses during Plant Regeneration Initiation in Cotton (Gossypium hirsutum L.)
Source: Genes (Basel). 2024 Aug 15;15(8):1079. doi: 10.3390/genes15081079 (PMC11353933; doi:10.3390/genes15081079)
Supplement: Supplementary file 1 [file genes-15-01079-s001.zip › Supplement Tables_Apr 10, 2024/Table S3.xlsx]

## Sheet: Sheet1
Table S3. Proteins susceptible to regulation by phosphorylation.
Protein accession	Position	Amino acid	Protein description	Gene name	Localization probability	PEP	Score	Modified sequence	Charge	Mass error [ppm]	MS/MS Count	NEC1	NEC2	NEC3	PEC1	PEC2	PEC3	GE1	GE2	GE3	PEC/NEC Ratio	PEC/NEC P value	GE/PEC Ratio	GE/PEC P value	GE/NEC Ratio	GE/NEC P value
A0A1U8HKA4	832	S	Alanine--tRNA ligase	LOC107886901	1	2.06298e-06	88.561	EVDDAS(1)NMEVR	2	0.046971	2	1.456	1.413	1.582	1.373	1.151	1.001	0.579	0.541	0.494	0.792	0.069143	0.458	0.00163568	0.363	5.932e-05
A0A1U8HLM7	17	S	uncharacterized protein LOC107887277	LOC107887277	1	0.00660505	70.908	GVGAMS(1)NR	2	-0.62737	2	2.327	2.253	1.985	0.713	0.624	0.64	0.579	0.594	0.558	0.301	4.3034e-05	0.876	0.042377	0.264	1.68067e-05
A0A1U8HQB2	130	S	KH domain-containing protein At4g18375-like isoform X3	LOC107888579	1	1.63208e-90	202.66	VVADDLHS(1)DDES(1)EGHQSTAR	3	0.04146	9	0.543	0.542	0.53	1.043	1.058	1.072	1.289	1.289	1.311	1.965	2.1912e-07	1.226	3.5397e-05	2.408	4.2977e-08
A0A1U8HQB2	134	S	KH domain-containing protein At4g18375-like isoform X3	LOC107888579	1	2.50783e-62	168.79	VVADDLHS(1)DDES(1)EGHQSTAR	3	0.04146	1	0.359	0.453	0.237	0.631	0.717	0.635	1.709	1.895	1.868	1.89	0.026017	2.759	4.1283e-05	5.216	0.00093638
A0A1U8HR74	211	T	Peptidylprolyl isomerase	LOC107888824	0.998628	2.60895e-29	141.36	GAGVT(0.001)DLET(0.999)EDEDGFPVSASQK	3	0.079398	1	0.571	0.533	0.523	1.098	1.06	1.158	1.347	1.175	1.219	2.038	4.1584e-05	1.128	0.068277	2.299	6.4652e-05
A0A1U8HRM5	686	S	pseudouridylate synthase 7 homolog	LOC107888921	1	1.7992e-49	162.71	EAEPPQVHS(1)PPDLNSQEPQK	3	-0.69633	7	0.539	0.546	0.549	1.087	1.057	1.062	1.367	1.246	1.233	1.962	1.5862e-07	1.2	0.0059354	2.354	1.67794e-05
A0A1U8HYA9	819	S	heat shock 70 kDa protein 15-like	LOC107889126	0.999985	1.41023e-16	91.223	PATPEAPATPPHPGS(0.007)EAQPQGANS(0.993)PKAS(1)PNR	4	-0.97804	2	0.355	0.576	0.486	0.894	0.742	0.756	1.712	1.435	1.654	1.688	0.024639	2.007	0.00096085	3.388	0.00123575
A0A1U8HYR0	582	S	interactor of constitutive active ROPs 3-like	LOC107889243	0.996917	4.16793e-06	82.877	T(0.029)GS(0.945)LDS(0.997)NY(0.029)NPVK	2	-0.54254	2	2.112	1.85	2.079	0.777	0.629	0.733	0.678	0.642	0.587	0.354	0.000160764	0.892	0.21108	0.316	4.0545e-05
A0A1U8HYR0	579	S	interactor of constitutive active ROPs 3-like	LOC107889243	0.944961	4.65437e-15	107.11	T(0.029)GS(0.945)LDS(0.997)NY(0.029)NPVK	2	-0.54254	3	1.788	1.635	1.644	0.786	0.727	0.853	0.777	0.817	0.753	0.467	0.000155418	0.992	0.90638	0.463	3.6577e-05
A0A1U8I0C4	516	S	calcium-dependent protein kinase 7-like	LOC107891408	1	0.0115778	94.692	FNS(1)LS(1)LK	3	-0.050965	9	1.529	1.539	1.617	0.927	0.921	0.887	0.784	0.687	0.765	0.584	1.88836e-05	0.818	0.0090576	0.477	7.7229e-05
A0A1U8I0C4	518	S	calcium-dependent protein kinase 7-like	LOC107891408	1	0.0108807	94.692	FNS(1)LS(1)LK	3	-0.050965	11	1.533	1.509	1.55	0.965	0.931	0.914	0.793	0.676	0.757	0.612	1.50528e-05	0.792	0.0093219	0.485	0.000115781
A0A1U8I1E9	666	S	protein PAF1 homolog	LOC107891711	1	1.07458e-135	241.32	HQDIDQYS(1)GAEDDLS(1)D	2	0.091892	10	0.566	0.584	0.635	1.042	1.004	1.025	1.302	1.177	1.392	1.72	0.000115905	1.261	0.0100986	2.169	0.00020226
A0A1U8I1F5	555	S	zinc finger CCCH domain-containing protein 30-like	LOC107889544	0.959616	2.88916e-09	99.747	NVEPIS(1)PMS(0.96)S(0.04)R	2	-0.27637	1	2.422	2.133	1.977	0.779	0.904	0.845	0.392	0.457	0.355	0.387	0.00020269	0.476	0.0009391	0.184	5.8368e-05
A0A1U8I673	517	S	acyl-CoA-binding domain-containing protein 4-like	LOC107893281	1	2.01599e-15	110.35	DLES(1)EFEVGQEGK	3	0.16225	1	2.123	1.899	1.901	0.916	0.911	0.788	0.499	0.473	0.555	0.441	0.000182824	0.584	0.00139504	0.258	2.1189e-05
A0A1U8I7B2	391	S	WD repeat-containing protein 48-like isoform X2	LOC107893602	0.931709	5.17114e-07	91.622	GGS(1)FLAGNLS(0.932)FS(0.068)R	3	0.27382	2	2.226	2.272	1.895	0.536	0.614	0.628	0.628	0.658	0.757	0.278	7.6097e-05	1.149	0.138599	0.32	0.000141185
A0A1U8I7B2	384	S	WD repeat-containing protein 48-like isoform X2	LOC107893602	1	5.17114e-07	91.622	GGS(1)FLAGNLS(0.932)FS(0.068)R	3	0.27382	2	2.226	2.272	1.895	0.536	0.614	0.628	0.628	0.658	0.757	0.278	7.6097e-05	1.149	0.138599	0.32	0.000141185
A0A1U8I7E4	17	S	probable alkaline/neutral invertase D	LOC107891383	0.904304	8.393e-12	106.11	NVS(0.15)S(0.801)T(0.116)CS(0.904)INEMDDY(0.028)DLSR	2	-0.10396	3	1.378	1.35	1.654	0.671	0.79	0.659	0.953	1.01	1.081	0.484	0.00110493	1.436	0.0059439	0.695	0.0081806
A0A1U8I7E4	79	T	probable alkaline/neutral invertase D	LOC107891383	0.997208	3.40648e-09	96.673	S(0.003)GFDT(0.997)PAS(0.975)S(0.024)TR	2	-0.61315	1	1.597	1.296	1.814	1.037	0.879	0.87	0.728	0.697	0.738	0.592	0.0102376	0.776	0.0136178	0.46	0.00151733
A0A1U8I7E4	14	S	probable alkaline/neutral invertase D	LOC107891383	0.80128	8.393e-12	106.11	NVS(0.15)S(0.801)T(0.116)CS(0.904)INEMDDY(0.028)DLSR	2	-0.10396	3	1.378	1.35	1.654	0.671	0.79	0.659	0.953	1.01	1.081	0.484	0.00110493	1.436	0.0059439	0.695	0.0081806
A0A1U8I7E4	52	S	probable alkaline/neutral invertase D	LOC107891383	0.999752	1.03703e-09	107.13	S(0.763)LS(0.237)ELS(1)IGLTR	3	0.05065	3	1.687	1.453	1.421	1.172	1.001	1.009	0.599	0.595	0.699	0.698	0.0084211	0.595	0.0021161	0.415	0.0003038
A0A1U8I7U4	281	S	tetraspanin-3-like	LOC107891497	0.977604	0.0246584	47.894	T(0.022)QPS(0.978)RIHL	3	-0.22913	1	1.676	2.111	2.107	0.547	0.743	0.577	0.82	0.749	0.693	0.317	0.0006952	1.212	0.134764	0.384	0.000461
A0A1U8I7W2	25	S	ABSCISIC ACID-INSENSITIVE 5-like protein 1	LOC107891515	1	1.5608e-19	122.19	S(1)PQQQQQR	3	0.76092	4	0.245	0.33	0.445	1.136	1.165	1.076	1.535	1.389	1.162	3.311	0.0195215	1.21	0.094898	4.006	0.00177801
A0A1U8I7W2	18	S	ABSCISIC ACID-INSENSITIVE 5-like protein 1	LOC107891515	0.929569	2.801e-13	105.46	AAS(0.93)PS(0.071)QAPRS(0.999)PQQQQQR	3	0.6742	3	0.248	0.166	0.078	1.287	1.202	1.293	1.285	1.52	1.254	7.687	0.024203	1.073	0.35698	8.25	0.0030202
A0A1U8I7W2	43	S	ABSCISIC ACID-INSENSITIVE 5-like protein 1	LOC107891515	0.964084	1.75172e-05	86.463	DQSVS(0.036)S(0.964)LNK	3	0.062989	1	0.416	0.437	0.374	0.807	0.752	0.64	1.645	1.772	1.716	1.792	0.002156	2.334	0.00029541	4.183	4.6785e-06
A0A1U8I7W2	20	S	ABSCISIC ACID-INSENSITIVE 5-like protein 1	LOC107891515	0.5	6.94187e-05	83.182	AAS(0.5)PS(0.5)QAPR	2	-1.8345	2	0.202	0.112		0.926	1	1.204	1.066	1.459	1.39	6.645	0.0040979	1.251	0.151797	8.312	0.003424
A0A1U8I9U4	154	S	serine/threonine-protein kinase SRK2A-like	LOC107894240	0.99996	5.31922e-06	92.866	SSLLHS(1)RPK	4	-0.38983	2	0.683	0.549	0.457	0.801	0.825	0.583	1.806	1.392	1.62	1.308	0.168261	2.181	0.0042593	2.853	0.00158468
A0A1U8IDE0	27	T	uncharacterized protein LOC107895299	LOC107895299	0.806656	1.69198e-17	104.97	IHHPS(0.459)S(0.541)PHHPT(0.807)S(0.175)AAT(0.04)PT(0.936)PT(0.034)S(0.007)GAR	3	-0.97765	1	2.03	1.208	1.457	1.23	1.034	1.142	0.415	0.453	0.715	0.725	0.133776	0.465	0.0107572	0.337	0.0085231
A0A1U8IDE0	28	S	uncharacterized protein LOC107895299	LOC107895299	0.579077	4.18664e-06	66.429	IHHPS(0.261)S(0.736)PHHPT(0.237)S(0.579)AAT(0.178)PT(0.008)PT(0.001)SGAR	3	0.031535	1	2.009	0.843	1.797	1.554	1.19	1.009	0.438	0.308	0.519	0.807	0.61608	0.337	0.0052973	0.272	0.0159201
A0A1U8IER0	820	T	vam6/Vps39-like protein	LOC107896015	0.607669	0.000631827	104.43	IS(0.011)S(0.989)AT(0.608)S(0.392)FK	2	1.4192	1	1.992	1.854	1.788	0.705	0.813	0.619	0.781	0.749	0.67	0.379	0.00032426	1.029	0.73396	0.39	7.5883e-05
A0A1U8IER0	818	S	vam6/Vps39-like protein	LOC107896015	0.989185	0.000631827	104.43	IS(0.011)S(0.989)AT(0.608)S(0.392)FK	2	1.4192	1	1.992	1.854	1.788	0.705	0.813	0.619	0.781	0.749	0.67	0.379	0.00032426	1.029	0.73396	0.39	7.5883e-05
A0A1U8IG39	135	S	Histone H2A	LOC107894572	1	0.011919	51.726	GDIGS(1)AS(1)QEF	2	0.57686	2		0.495	0.483	0.874	0.967	0.877	1.199	1.376	1.279	1.853	0.00077897	1.418	0.0025358	2.627	0.0003426
A0A1U8IG60	6	S	nephrocystin-3-like	LOC107896447	1	0.000395802	62.469	PGLKS(1)PPDAPPLR	3	0.27396	3	1.628	1.531	1.665	1.066	0.793	0.891	0.774	0.675	0.679	0.57	0.0031582	0.774	0.060759	0.441	8.4561e-05
A0A1U8IG60	35	S	nephrocystin-3-like	LOC107896447	0.866841	0.00217741	62.694	KIPS(0.867)PS(0.66)PS(0.473)R	3	-0.37178	3	2	2.05	1.871	0.785	0.8	0.776	0.602	0.621	0.552	0.399	2.8364e-06	0.752	0.00140065	0.3	1.55615e-05
A0A1U8IG60	39	S	nephrocystin-3-like	LOC107896447	0.565889	0.00218433	63.091	KIPS(0.075)PS(0.359)PS(0.566)R	3	-0.3603	1	2.31	2.32	2.225	0.908	0.759	0.759	0.434	0.33	0.315	0.354	6.4877e-05	0.445	0.0021782	0.157	0.0029351
A0A1U8IG60	37	S	nephrocystin-3-like	LOC107896447	0.906588	0.00217741	62.694	KIPS(0.702)PS(0.907)PS(0.392)R	3	-0.63418	3	2	2.05	1.871	0.785	0.8	0.776	0.602	0.621	0.552	0.399	2.8364e-06	0.752	0.00140065	0.3	1.55615e-05
A0A1U8II44	590	S	proton pump-interactor 1-like	LOC107895269	1	4.45592e-07	88.706	ES(1)LPRPVLK	3	-0.0019782	5	0.67	0.736	0.761	0.751	0.662	0.642	1.522	1.505	1.603	0.948	0.42832	2.253	9.7726e-05	2.137	5.9476e-05
A0A1U8IIW4	52	S	probable alkaline/neutral invertase D	LOC107895101	1	2.26839e-11	121.13	S(1)LGELS(1)IGLAR	3	0.33464	2	1.273	1.155	1.091	1.352	1.405	1.264	0.544	0.661	0.558	1.143	0.069598	0.438	0.00026481	0.501	0.00080019
A0A1U8IIW4	47	S	probable alkaline/neutral invertase D	LOC107895101	1	2.26839e-11	121.13	S(1)LGELS(1)IGLAR	3	0.33464	2	1.273	1.155	1.091	1.352	1.405	1.264	0.544	0.661	0.558	1.143	0.069598	0.438	0.00026481	0.501	0.00080019
A0A1U8IJK2	862	S	ABC transporter G family member 35-like isoform X3	LOC107897348	1	1.3587e-36	162.39	NDS(1)QVDAATGVAPK	3	0.10337	7	1.608	1.653	1.542	0.831	0.876	0.891	0.778	0.74	0.777	0.541	2.4933e-05	0.883	0.009735	0.478	4.6284e-06
A0A1U8IJK2	19	S	ABC transporter G family member 35-like isoform X3	LOC107897348	0.997239	0.0230601	57.174	T(0.003)GHS(0.997)S(1)IGR	2	0.59338	1	0.598	0.523	0.768	1.52	1.265	1.386	0.778	0.892	1.035	2.208	0.0029804	0.649	0.0111613	1.432	0.058999
A0A1U8IJK2	829	S	ABC transporter G family member 35-like isoform X3	LOC107897348	0.821209	0.00513874	66.19	LMRPES(0.821)S(0.179)K	3	-0.36104	3	1.968	1.934	1.961	0.915	0.847	0.832	0.517	0.497	0.564	0.442	1.51827e-05	0.608	0.00046281	0.269	0.00082189
A0A1U8IJZ3	719	S	zinc phosphodiesterase ELAC protein 2-like	LOC107897490	0.982371	3.66448e-15	116.98	DGASNNDGS(0.001)S(0.016)PQS(0.982)PR	2	0.42359	2	0.55	0.532	0.585	1.395	1.17	1.16	1.044	0.952	1.315	2.235	0.00026402	0.889	0.33692	1.986	0.0024784
A0A1U8IL21	243	S	stem-specific protein TSJT1-like	LOC107897761	0.999857	5.68818e-21	153.74	VGS(1)AADWSANY	2	-0.19708	3	1.979	1.756	1.783	0.825	0.784	0.839	0.706	0.644	0.611	0.444	4.2639e-05	0.801	0.0089032	0.355	5.6167e-05
A0A1U8IL21	248	S	stem-specific protein TSJT1-like	LOC107897761	0.574329	1.01169e-14	107.93	KVGS(0.423)AADWS(0.574)ANY(0.002)	2	-0.18397	2	2.144	2.046	1.775	0.749	0.832	0.739	0.627	0.607	0.562	0.389	0.00015869	0.774	0.0067172	0.301	5.612e-05
A0A1U8IMW3	13	S	DNA topoisomerase 6 subunit A	LOC107898500	0.901878	3.36002e-14	113.13	RADS(0.996)DS(0.902)DS(0.102)ASQPFK	4	0.10873	3	0.61	0.69	0.581	0.961	0.952	0.996	1.267	1.422	1.285	1.547	0.0011619	1.366	0.0013229	2.113	0.00028103
A0A1U8IWG3	528	S	probable nucleolar protein 5-2	LOC107899143	1	1.18103e-05	84.946	QAEDS(1)GENVEGEKEEK	3	0.069886	1	0.481	0.525	0.571	0.855	0.944	0.85	1.577	1.429	1.432	1.68	0.00098046	1.675	0.00039632	2.814	6.1365e-05
A0A1U8IWH4	379	S	mechanosensitive ion channel protein 10-like	LOC107901075	1	0.00488499	65.842	S(1)IGQLS(1)FK	2	-0.033126	3	3.009	2.915	2.754	0.353	0.454	0.437	0.281	0.376	0.358	0.143	1.95268e-05	0.816	0.160341	0.117	2.0615e-05
A0A1U8IWH4	374	S	mechanosensitive ion channel protein 10-like	LOC107901075	1	0.00488499	58.098	S(1)IGQLS(1)FK	2	-0.033126	2	3.167	3.377	3.294	0.167	0.278	0.267	0.152	0.298	0.287	0.072	0.0038375	1.035	0.95642	0.075	0.006845
A0A1U8IYA8	349	S	suppressor of RPS4-RLD 1	LOC107900153	0.785443	1.10208e-05	95.094	T(0.001)KS(0.213)IS(0.785)VDFR	3	-0.17458	1	1.904	1.718	1.656	0.694	0.665	0.601	0.865	0.931	0.823	0.371	7.863e-05	1.336	0.0064597	0.496	0.00021972
A0A1U8J3E1	713	S	RNA helicase	LOC107903330	0.999973	2.0613e-38	152.48	IYFHS(1)DS(1)DDGEKEEDK	4	0.092352	1	0.498	0.464	0.555	1.165	1.015	1.07	1.271	1.316	1.293	2.142	0.0003176	1.194	0.0124754	2.558	5.9552e-05
A0A1U8J3E1	715	S	RNA helicase	LOC107903330	1	2.0613e-38	152.48	IYFHS(1)DS(1)DDGEKEEDK	4	0.092352	2	0.505	0.464	0.507	1.158	1.013	1.073	1.27	1.322	1.327	2.198	8.1688e-05	1.208	0.0098961	2.655	3.4857e-06
A0A1U8J3R4	147	S	DNA topoisomerase 1-like	LOC107903422	0.998967	4.2199e-49	160.88	CTDET(0.001)NS(0.999)DDDDDDSKPLSAR	4	-0.32973	3	0.328	0.308	0.382	0.991	1.19	0.997	1.511	1.33	1.45	3.122	0.00020136	1.35	0.0129352	4.215	4.0652e-05
A0A1U8J3R4	203	S	DNA topoisomerase 1-like	LOC107903422	1	6.61148e-09	102.57	GSAEDPDDDAPLS(1)AR	2	0.18808	3	0.584	0.529	0.583	1.386	1.182	1.318	1.026	1.119	0.982	2.291	0.000136393	0.805	0.023364	1.844	0.00026259
A0A1U8J3R4	101	S	DNA topoisomerase 1-like	LOC107903422	0.999986	7.66663e-05	73.138	AS(1)PVRS(0.838)PVVS(0.132)S(0.03)K	3	0.051968	1	0.463	0.69	0.613	1.381	1.11	1.12	1.106	1.217	1.033	2.045	0.0063552	0.929	0.45838	1.9	0.0068625
A0A1U8J3R4	105	S	DNA topoisomerase 1-like	LOC107903422	0.837951	7.66663e-05	73.138	AS(1)PVRS(0.838)PVVS(0.132)S(0.03)K	3	0.051968	1	0.463	0.69	0.613	1.381	1.11	1.12	1.106	1.217	1.033	2.045	0.0063552	0.929	0.45838	1.9	0.0068625
A0A1U8JC09	14	S	probable serine/threonine-protein kinase At4g35230 isoform X2	LOC107905658	1	0.00773367	65.224	GHDS(1)DHK	3	-1.2847	1	3.079	2.92	2.781	0.45	0.576	0.37	0.288	0.262	0.251	0.159	0.000143115	0.574	0.0158005	0.091	5.7444e-07
A0A1U8JCR4	858	S	zinc finger CCCH domain-containing protein 13-like	LOC107904571	1	0.000155831	66.606	CS(1)PEIPHK	3	-0.48472	2	0.437	0.523	0.436	1.248	1.176	1.02	1.176	1.268	1.335	2.467	0.00044144	1.097	0.24776	2.707	0.00014274
A0A1U8JDT3	219	S	60S ribosomal protein L10-like	LOC107904859	0.912321	0.000816509	111.82	AFLSGS(0.912)T(0.088)	2	-0.057087	1	0.67	0.544	0.696	0.735	1.071	0.957	1.109	1.369	1.614	1.447	0.055163	1.481	0.064998	2.142	0.0047173
A0A1U8JDZ1	83	S	patellin-3-like	LOC107904905	1	3.43228e-09	93.226	VPQNLAS(1)FK	2	-0.023035	3	1.654	1.764	1.36	0.796	0.738	0.699	0.896	0.865	0.934	0.467	0.00095851	1.207	0.0124232	0.564	0.0022201
A0A1U8JF99	28	S	pleiotropic drug resistance protein 1-like	LOC107906466	0.999802	0.00123839	101.38	AGS(1)S(0.994)S(0.006)IWR	2	0.32319	2	0.373	0.344	0.357	1.487	1.399	1.569	1.034	0.989	0.956	4.148	1.9733e-06	0.669	0.00056042	2.774	3.1071e-06
A0A1U8JF99	43	S	pleiotropic drug resistance protein 1-like	LOC107906466	0.979505	1.68381e-62	174.15	NSAVDVFS(0.999)RS(0.98)S(0.021)RDEDDEEALK	4	0.074134	5	0.552	0.555	0.603	1.363	1.226	1.243	1.058	1.057	1.057	2.241	5.5714e-05	0.828	0.029921	1.855	0.0021249
A0A1U8JF99	44	S	pleiotropic drug resistance protein 1-like	LOC107906466	0.991501	1.68381e-62	174.15	NSAVDVFS(0.141)RS(0.867)S(0.992)RDEDDEEALK	4	-0.37384	3	0.48	0.41	0.514	1.694	1.405	1.641	0.811	0.828	0.833	3.376	0.000160531	0.522	0.0080184	1.761	0.0137006
A0A1U8JF99	29	S	pleiotropic drug resistance protein 1-like	LOC107906466	0.993983	0.00123839	101.38	AGS(1)S(0.994)S(0.006)IWR	2	0.32319	2	0.373	0.344	0.357	1.487	1.399	1.569	1.034	0.989	0.956	4.148	1.9733e-06	0.669	0.00056042	2.774	3.1071e-06
A0A1U8JI94	615	T	LOW QUALITY PROTEIN: probable inactive receptor kinase At2g26730	LOC107907241	1	0.000207715	114.89	VET(1)DDGLR	2	0.4149	2	2.87	2.498	2.59	0.373	0.55	0.429	0.475	0.481	0.438	0.17	0.000121452	1.031	0.73356	0.175	2.1776e-06
A0A1U8JI94	317	S	LOW QUALITY PROTEIN: probable inactive receptor kinase At2g26730	LOC107907241	0.999683	4.19859e-15	114.64	DDITGAS(1)T(1)EGER	2	0.052554	4	2.126	2.065	1.961	0.679	0.674	0.747	0.703	0.552	0.62	0.341	1.60833e-05	0.893	0.20428	0.305	8.27e-05
A0A1U8JI94	630	S	LOW QUALITY PROTEIN: probable inactive receptor kinase At2g26730	LOC107907241	0.719807	3.86799e-08	83.312	QSS(0.001)DDPS(0.252)KGS(0.72)DGQT(0.026)PPTESR	3	0.10457	1	2.01	1.526	1.577	0.926	0.652	0.961	0.636	0.852	0.667	0.497	0.0094561	0.849	0.36136	0.421	0.0023232
A0A1U8JI94	318	T	LOW QUALITY PROTEIN: probable inactive receptor kinase At2g26730	LOC107907241	0.999933	4.19859e-15	114.64	DDITGAS(1)T(1)EGER	2	0.052554	2	3.101	3.126	3.006	0.364	0.376	0.378	0.355	0.221	0.178	0.121	1.1971e-08	0.674	0.165979	0.082	0.0063614
A0A1U8JIC1	1209	S	uncharacterized protein LOC107906061 isoform X5	LOC107906061	0.96259	0.0123192	61.679	S(0.963)S(0.037)EDLRK	3	-0.10461	2	0.434	0.594	0.567	1.136	0.898	1.008	1.286	1.435	1.313	1.907	0.0054593	1.326	0.0195638	2.529	0.00082268
A0A1U8JIW7	67	S	serrate RNA effector molecule-like isoform X2	LOC107906195	1	0.000294796	71.153	NRS(1)PPPPPPR	3	-0.26606	2		0.445	0.653	1.39	0.93	0.767	0.924	1.363	1.131	1.874	0.105041	1.107	0.5927	2.075	0.036363
A0A1U8JJI1	1114	S	uncharacterized protein LOC107907534 isoform X2	LOC107907534	0.873044	0.000256091	72.797	GS(0.873)HS(0.093)FES(0.034)QDDDR	2	0.28129	1	1.682	1.481	1.421	1.163	1.231	0.988	0.69	0.426	0.562	0.738	0.021276	0.496	0.0097816	0.366	0.0023445
A0A1U8JKE6	756	T	villin-1-like	LOC107906615	1	0.0142693	48.351	S(1)REAT(1)PDGLR	3	-0.0016707	1	1.562	1.841	1.624	1.121	1.052	1.037	0.545	0.755	0.236	0.639	0.0012577	0.479	0.135503	0.306	0.066223
A0A1U8JKE6	752	S	villin-1-like	LOC107906615	1	0.00174701	59.227	S(1)REAT(1)PDGLR	3	-0.0016707	2	1.277	1.592	1.317	1.206	1.009	1.039	0.661	0.931	0.475	0.777	0.047257	0.635	0.073	0.494	0.023139
A0A1U8JNA5	950	T	Plasma membrane ATPase	LOC107907352	1	2.96992e-24	143.93	GLDIDTIQQHYT(1)V	3	0.28729	1	1.842	1.317	1.476	1.134	1.027	1.075	0.601	0.57	0.615	0.698	0.026903	0.552	8.1334e-05	0.385	0.00072476
A0A1U8JP86	948	S	uncharacterized protein LOC107907314	LOC107907314	0.81278	0.01666	60.298	S(0.056)S(0.014)FS(0.813)PS(0.117)NR	2	-0.21943	2	0.597	0.603	0.465	0.951	1.06	1.118	1.123	1.376	1.405	1.879	0.0028551	1.248	0.063616	2.345	0.00153834
A0A1U8JP86	658	S	uncharacterized protein LOC107907314	LOC107907314	1	1.05595e-06	80.312	ALPHAHS(1)DPLVK	4	-0.78045	1	0.339	0.441	0.37	0.66	0.821	0.619	1.854	1.648	1.776	1.826	0.006462	2.513	0.00054354	4.59	5.764e-05
A0A1U8JPR7	39	S	uncharacterized protein LOC107909314	LOC107909314	0.999702	0.00111916	63.29	FPFSTPIAGS(1)QR	2	0.2201	1	0.569	0.682	0.649	1.125	0.685	0.687	1.618	1.535	1.228	1.314	0.2267	1.755	0.034516	2.306	0.00115916
A0A1U8JU15	9	S	callose synthase 12-like	LOC107909293	0.998441	1.06004e-05	79.885	Y(0.001)RPGS(0.998)QS(0.001)GPPR	3	-0.45582	1	0.475	0.73	0.544	1.1	1.045	1.097	1.249	1.237	1.244	1.854	0.038462	1.151	0.00114129	2.133	0.025842
A0A1U8JVD1	286	T	RNA-binding protein 25-like isoform X2	LOC107909631	0.798773	7.1888e-14	109.72	ATTENDRPET(0.799)S(0.205)S(0.997)PDRR	2	-0.43814	3	0.332	0.472	0.695	1.275	1.024	1.043	1.452	1.137	1.201	2.229	0.0199636	1.134	0.28714	2.528	0.0128199
A0A1U8JVD1	248	S	RNA-binding protein 25-like isoform X2	LOC107909631	1	3.14871e-11	104.12	S(1)RDGNS(1)DIDLMR	3	-1.4922	2	0.508	0.544	0.559	1.086	1.172	0.884	1.344	1.345	1.246	1.95	0.00173939	1.252	0.058177	2.443	1.98334e-05
A0A1U8JVD1	273	S	RNA-binding protein 25-like isoform X2	LOC107909631	0.974152	1.93203e-13	112.36	NDGAEGKNDDET(0.001)T(0.023)S(0.974)ES(0.002)K	3	0.064254	2	0.604	0.599	0.64	1.088	1.033	1.08	1.333	1.238	1.134	1.737	3.5393e-05	1.157	0.043343	2.01	0.000164246
A0A1U8JVD1	253	S	RNA-binding protein 25-like isoform X2	LOC107909631	1	3.14871e-11	127.07	S(1)RDGNS(1)DIDLMR	3	-1.4922	7	0.535	0.549	0.585	1.095	1.151	0.934	1.327	1.294	1.232	1.905	0.00071922	1.212	0.042761	2.309	1.84269e-05
A0A1U8JVD1	288	S	RNA-binding protein 25-like isoform X2	LOC107909631	0.996554	1.02908e-13	109.37	ATTENDRPET(0.799)S(0.205)S(0.997)PDRR	2	-0.43814	7	0.369	0.522	0.518	1.297	1.106	1.209	1.238	1.156	1.196	2.564	0.00151809	0.994	0.93456	2.548	0.00122299
A0A1U8JX27	314	S	eukaryotic translation initiation factor 4B2-like	LOC107909714	0.917451	3.17775e-08	79.426	PT(0.034)S(0.917)S(0.048)HS(0.001)SR	2	0.52982	3	0.562	0.582	0.507	1.135	0.812	0.961	1.377	1.253	1.507	1.761	0.0060429	1.423	0.031317	2.506	0.000164745
A0A1U8JXB1	1638	S	ATP-dependent helicase BRM-like isoform X2	LOC107911580	0.989186	2.4248e-08	97.384	ILEEGGS(0.999)S(0.989)GS(0.01)S(0.002)LDSR	2	0.068194	2	0.757	0.59	0.653	0.967	0.837	0.813	1.394	1.351	1.446	1.308	0.039501	1.601	0.00115823	2.096	0.00057856
A0A1U8JXB1	1637	S	ATP-dependent helicase BRM-like isoform X2	LOC107911580	0.99932	2.4248e-08	97.384	ILEEGGS(0.999)S(0.989)GS(0.01)S(0.002)LDSR	2	0.068194	2	0.757	0.59	0.653	0.967	0.837	0.813	1.394	1.351	1.446	1.308	0.039501	1.601	0.00115823	2.096	0.00057856
A0A1U8JYZ2	50	S	uncharacterized protein LOC107911994	LOC107911994	0.999801	1.69779e-05	90.385	S(0.441)S(0.561)PRS(0.998)S(1)PEALEK	3	-0.30416	1	0.53	0.559	0.744	1.408	1.366	1.502	0.903	0.791	0.936	2.333	0.00140398	0.615	0.00111913	1.435	0.034221
A0A1U8JYZ2	49	S	uncharacterized protein LOC107911994	LOC107911994	0.998317	1.69779e-05	90.385	S(0.441)S(0.561)PRS(0.998)S(1)PEALEK	3	-0.30416	1	0.53	0.559	0.744	1.408	1.366	1.502	0.903	0.791	0.936	2.333	0.00140398	0.615	0.00111913	1.435	0.034221
A0A1U8JYZ2	46	S	uncharacterized protein LOC107911994	LOC107911994	0.560516	1.69779e-05	90.385	S(0.441)S(0.561)PRS(0.998)S(1)PEALEK	3	-0.30416	1	0.53	0.559	0.744	1.408	1.366	1.502	0.903	0.791	0.936	2.333	0.00140398	0.615	0.00111913	1.435	0.034221
A0A1U8K011	346	S	uncharacterized protein LOC107912284	LOC107912284	0.597037	1.89702e-13	105.61	EAPS(0.926)PS(0.366)S(0.597)GS(0.111)GVCEAVDSK	3	-0.77933	1	0.489	0.545	0.648	0.873	1.028	1.016	1.359	1.279	1.451	1.734	0.0047012	1.402	0.0060973	2.431	0.00057511
A0A1U8K011	343	S	uncharacterized protein LOC107912284	LOC107912284	0.989034	1.89702e-13	105.61	EAPS(0.989)PS(0.182)S(0.414)GS(0.414)GVCEAVDSK	4	-0.31352	2	0.502	0.542	0.613	0.876	0.96	0.986	1.365	1.339	1.5	1.703	0.00144031	1.49	0.00135775	2.537	0.000161401
A0A1U8K263	43	S	Protein-lysine N-methyltransferase LOC107912767	LOC107912767	0.999997	2.64391e-06	92.65	SVAADS(1)WS(1)IK	2	1.2561	1	0.454	0.586	0.603	1.019	1.066	1.09	1.22	1.433	1.211	1.932	0.00195926	1.217	0.029424	2.352	0.00123891
A0A1U8K4R2	27	S	kinesin-like protein KCA2	LOC107913395	0.891513	1.0107e-09	93.342	T(0.074)S(0.074)PS(0.892)S(0.96)PEDLPR	2	-0.20431	4	0.601	0.542	0.546	1.195	1.07	1.059	1.2	1.16	1.336	1.968	0.000183404	1.112	0.139776	2.188	0.000136172
A0A1U8K4R2	24	T	kinesin-like protein KCA2	LOC107913395	0.817337	1.0107e-09	93.342	RT(0.817)S(0.178)PS(0.736)S(0.268)PEDLPR	2	-0.48	1	0.522	0.431	0.42	1.234	1.083	1.071	1.236	1.215	1.401	2.468	0.00038338	1.137	0.114898	2.806	0.00022348
A0A1U8K4U0	19	S	SNF1-related protein kinase regulatory subunit gamma-1	LOC107913418	0.999992	7.03345e-05	84.753	QT(0.167)S(0.833)IQDS(1)PR	2	0.80678	4	1.485	1.643	1.482	1.006	0.98	0.975	0.769	0.623	0.673	0.642	0.0002387	0.697	0.028015	0.448	0.00033527
A0A1U8K4U0	15	S	SNF1-related protein kinase regulatory subunit gamma-1	LOC107913418	0.941246	1.73668e-05	98.337	QT(0.059)S(0.941)IQDSPR	2	-0.43709	5	1.641	1.803	1.608	0.957	0.931	0.932	0.731	0.597	0.58	0.558	8.4726e-05	0.677	0.032638	0.378	0.00026423
A0A1U8K5Q4	816	S	protein RRP6-like 2	LOC107913697	0.972669	6.55012e-14	106.93	KDEQVDGS(0.027)GS(0.973)PEVNDTPGK	5	0.19709	1	0.409	0.49	0.456	1.248	1.226	1.182	1.163	1.201	1.228	2.698	5.7249e-05	0.982	0.47602	2.651	5.9123e-05
A0A1U8K7I6	614	S	AT-rich interactive domain-containing protein 1-like	LOC107914171	0.999689	8.94238e-22	126.68	TTPSNINS(1)DDEEPEEESESVSK	4	0.80665	2	0.356	0.398	0.389	0.96	0.932	0.871	1.656	1.541	1.425	2.417	3.9134e-05	1.673	0.00059661	4.044	1.72088e-05
A0A1U8K8P6	1025	S	uncharacterized protein LOC107914442 isoform X2	LOC107914442	0.999219	0.00243503	62.287	QHT(0.001)LVS(0.999)GGVR	2	-0.97918	1	0.53	0.594	0.514	0.791	0.67	0.733	1.567	1.702	1.585	1.339	0.0109596	2.212	0.000124024	2.963	2.434e-05
A0A1U8KBF7	181	S	Cysteine proteinase inhibitor	LOC107915187	0.687327	0.00118387	58.32	S(0.313)NS(0.687)LLPYELK	3	0.59855	1	0.982	0.568	0.588	0.497	0.785	0.64	1.438	1.543	1.815	0.899	0.70184	2.495	0.003404	2.243	0.0116816
A0A1U8KBF7	185	Y	Cysteine proteinase inhibitor	LOC107915187	0.996496	4.04477e-10	129.54	SNS(0.003)LLPY(0.996)ELK	2	-0.51789	2	0.416	0.404	0.435	0.421	0.455	0.548	2.106	1.899	1.868	1.135	0.21134	4.124	8.0591e-05	4.68	1.8461e-06
A0A1U8KBF7	179	S	Cysteine proteinase inhibitor	LOC107915187	0.997774	1.61573e-06	98.943	S(0.998)NS(0.002)LLPYELK	2	-2.1272	1	0.525	0.564	0.559	0.591	0.524	0.659	1.873	1.638	1.748	1.076	0.37468	2.964	0.000141246	3.191	1.662e-05
A0A1U8KBS5	2174	S	DExH-box ATP-dependent RNA helicase DExH12-like	LOC107915277	1	0.00192268	56.339	EAARPGEDS(1)GS(1)E	2	-0.083729	2	0.399	0.425	0.56	0.991	1.173	1.149	1.302	1.226	1.37	2.394	0.00165764	1.177	0.057037	2.816	0.00065904
A0A1U8KF99	549	S	cyclin-T1-4-like	LOC107916435	1	0.0109459	54.784	KLGS(1)PPDR	3	0.21519	2	0.576	0.59	0.596	1.15	1.019	1.183	1.225	1.198	1.188	1.902	0.000162706	1.077	0.17692	2.049	3.9144e-07
A0A1U8KFX0	122	Y	serine/arginine-rich splicing factor RS31-like isoform X2	LOC107916625	0.999197	0.020809	64.82	HKS(0.001)PEY(0.999)GR	3	1.0336	1	0.632	0.453	0.661	1.351	1.229	1.169	1.053	1.021	1.157	2.147	0.0035803	0.862	0.059056	1.851	0.0073767
A0A1U8KG60	1008	S	protein CROWDED NUCLEI 1-like	LOC107916647	1	1.6986e-09	73.458	QDVS(1)EGHS(1)DS(1)IAAGQR	3	-0.32754	4	0.58	0.599	0.428	0.67	0.763	0.812	1.545	1.345	1.932	1.397	0.04758	2.148	0.003216	3.001	0.00186212
A0A1U8KG60	1004	S	protein CROWDED NUCLEI 1-like	LOC107916647	1	1.6986e-09	73.458	QDVS(1)EGHS(1)DS(1)IAAGQR	3	-0.32754	3		0.404			0.482	0.421	1.37	1.127	1.753	1.118		3.138	0.0072447	3.507
A0A1U8KGF9	293	S	3-hydroxybutyryl-CoA dehydrogenase-like	LOC107916679	0.999762	0.00476613	52.576	GSEPIKAS(1)PR	3	0.8197	1	1.638	1.71	1.519	0.634	0.799	0.638	0.911	0.928	0.946	0.426	0.00050254	1.345	0.059065	0.572	0.000102477
A0A1U8KKE8	246	T	stem-specific protein TSJT1-like	LOC107917970	0.963536	2.0687e-96	228.2	VGS(0.036)AT(0.964)NWTDHWDSH	2	-0.61084	4	1.614	1.569	1.588	0.929	0.999	0.929	0.711	0.723	0.626	0.599	3.8154e-05	0.721	0.0031028	0.432	5.6722e-05
A0A1U8KKE8	244	S	stem-specific protein TSJT1-like	LOC107917970	0.969224	1.56099e-112	237.46	VGS(0.969)AT(0.031)NWTDHWDSH	3	-0.14896	9	1.69	1.643	1.465	0.957	0.91	0.879	0.705	0.698	0.759	0.572	0.00037763	0.787	0.0027033	0.451	9.9421e-05
A0A1U8KND0	69	S	serine/threonine-protein kinase EDR1-like isoform X1	LOC107917732	0.999983	9.78175e-05	69.188	KS(1)PS(0.999)PPS(0.001)SSNVK	3	-0.039215	2	1.682	1.523	1.462	0.757	0.849	1.107	0.717	0.792	0.76	0.581	0.0099237	0.836	0.22484	0.486	0.00014099
A0A1U8KND0	71	S	serine/threonine-protein kinase EDR1-like isoform X1	LOC107917732	0.998932	9.78175e-05	69.188	KS(1)PS(0.999)PPS(0.001)SSNVK	3	-0.039215	2	1.682	1.523	1.462	0.757	0.849	1.107	0.717	0.792	0.76	0.581	0.0099237	0.836	0.22484	0.486	0.00014099
A0A1U8KQH7	107	S	far upstream element-binding protein 2-like	LOC107919846	1	0.0130599	50.088	QAENGDS(1)PAK	2	0.010629	1	0.423	0.553	0.566	0.767	1.132	1.19	1.229	1.502	1.276	2.003	0.0149423	1.297	0.144775	2.599	0.00101797
A0A1U8KQI7	58	S	calmodulin-binding protein 60 B-like isoform X2	LOC107919851	1	0.00246121	90.05	VVS(1)EEVER	2	-0.16129	1	1.085	0.848	0.878	0.522	0.433	0.493	1.684	1.514	1.606	0.515	0.0022372	3.318	4.269e-05	1.709	0.0028559
A0A1U8KRV9	35	S	TOM1-like protein 2	LOC107920152	0.966394	0.000369268	65.043	MSAGMS(0.002)S(0.032)MS(0.966)FK	3	-1.2922	1	1.777	1.831	1.958	0.732	0.704	0.847	0.827	0.626	0.619	0.41	0.000142464	0.908	0.40288	0.372	0.00054381
A0A1U8KRV9	353	T	TOM1-like protein 2	LOC107920152	0.610072	2.04391e-10	94.532	KT(0.052)S(0.338)HT(0.61)NEDALIR	4	0.019239	1	0.74	0.668	0.721	0.472	0.768	0.633	1.728	1.699	1.409	0.88	0.36812	2.582	0.0034779	2.271	0.00034409
A0A1U8KRV9	351	S	TOM1-like protein 2	LOC107920152	0.811319	3.18845e-08	92.38	KT(0.166)S(0.811)HT(0.023)NEDALIR	3	0.12951	1	0.581	0.36	0.409	0.602	0.527	0.593	1.854	1.978	1.691	1.276	0.153003	3.207	4.3538e-05	4.091	0.00068139
A0A1U8KSK4	13	Y	acyl-CoA-binding domain-containing protein 4-like	LOC107920307	0.97685	0.000117374	84.297	ANS(0.023)GPAY(0.977)PER	2	-0.11045	2	0.646	0.511	0.729	0.853	0.864	0.814	1.416	1.474	1.452	1.342	0.045181	1.716	1.7564e-05	2.302	0.0151001
A0A1U8KUB5	81	S	aspartate-semialdehyde dehydrogenase-like	LOC107920710	0.996581	0.0144689	74.841	S(0.003)IS(0.997)FQDR	2	0.75908	1	0.803	0.759	0.756	0.616	0.571	0.598	1.693	1.696	1.408	0.77	0.0008843	2.687	0.000117127	2.069	0.00036206
A0A1U8KV42	353	S	chaperone protein dnaJ 10-like	LOC107919932	1	2.23674e-05	94.023	S(1)LNQEELSR	2	0.57721	1	0.632	0.872	0.51	0.538	0.416	0.984	1.807	1.39	1.641	0.962	0.79914	2.496	0.021481	2.402	0.0067232
A0A1U8KVC6	228	S	Ribosome assembly factor mrt4	LOC107921063	1	1.48908e-09	104.17	EGLDES(1)DVES(1)A	2	0.13944	6	0.245	0.287	0.323	1.052	1.204	0.902	1.493	1.541	1.396	3.694	0.00035509	1.403	0.0175582	5.181	4.0928e-05
A0A1U8KVC6	224	S	Ribosome assembly factor mrt4	LOC107921063	1	1.48908e-09	104.17	EGLDES(1)DVES(1)A	2	0.13944	8	0.403	0.563	0.337	1.041	1.198	0.988	1.409	1.424	1.228	2.477	0.0045219	1.258	0.036557	3.117	0.00183867
A0A1U8KVQ4	446	S	protein IQ-DOMAIN 31	LOC107920098	1	0.0112204	63.816	RAS(1)FPAK	3	0.74265	2	0.604	0.507	0.492	0.819	0.741	0.792	1.582	1.621	1.52	1.467	0.0053552	2.008	3.8436e-05	2.946	8.174e-05
A0A1U8KW02	40	S	lysine-specific histone demethylase 1 homolog 2-like	LOC107919982	1	0.00995173	59.368	HIGGS(1)FR	3	-0.46695	2	0.614	0.368	0.688	0.999	0.856	0.967	1.248	1.371	1.581	1.69	0.048198	1.488	0.0090185	2.515	0.0095957
A0A1U8KWR0	21	S	uncharacterized protein LOC107920353	LOC107920353	0.796598	4.96268e-14	97.771	IHHPS(0.797)S(0.202)PHHPT(0.352)S(0.352)AT(0.254)T(0.061)PT(0.942)PT(0.032)S(0.008)GAR	3	-0.53016	2	1.806	0.995	1.63	1.329	1.015	1.188	0.365	0.331	0.92	0.797	0.37154	0.458	0.056641	0.365	0.043444
A0A1U8KXY5	399	S	uncharacterized protein LOC107921994 isoform X1	LOC107921994	0.5649	2.81765e-08	82.413	S(0.565)KCS(0.435)DKES(1)DDGCADGEGATER	4	-0.29758	2	0.569	0.59	0.523	1.211	1.128	1.174	1.09	1.177	1.245	2.089	5.8642e-05	1	0.97696	2.088	0.000155307
A0A1U8KXY5	406	S	uncharacterized protein LOC107921994 isoform X1	LOC107921994	0.999942	7.68439e-14	112.74	S(0.565)KCS(0.435)DKES(1)DDGCADGEGATER	4	-0.29758	3	0.488	0.51	0.498	1.179	1.166	1.249	1.145	1.169	1.235	2.402	1.9258e-06	0.987	0.70444	2.372	2.4215e-06
A0A1U8L1Z7	489	S	zinc finger CCCH domain-containing protein 17-like	LOC107922054	1	1.18795e-15	111.34	HS(1)PGKPQTSSQGR	4	0.64131	1	0.625	0.519	0.484	0.942	0.898	0.989	1.326	1.416	1.487	1.738	0.0023582	1.495	0.00075678	2.598	0.00032152
A0A1U8L1Z7	394	S	zinc finger CCCH domain-containing protein 17-like	LOC107922054	0.999999	1.98016e-50	180.7	VDS(1)PDHVEESDLR	3	-0.096575	3	0.973	0.751	0.941	1.683	1.343	1.766	0.493	0.606	0.458	1.798	0.0074804	0.325	0.00069914	0.584	0.0099641
A0A1U8L4J6	119	S	DEAD-box ATP-dependent RNA helicase 31-like	LOC107923895	1	5.18515e-39	169.4	GRLT(1)S(1)EDEELDADR	3	-3.7077	6	0.539	0.599	0.559	1.513	1.513	1.461	0.884	0.807	0.836	2.644	3.9721e-06	0.563	3.9064e-05	1.489	0.00061702
A0A1U8L4J6	191	S	DEAD-box ATP-dependent RNA helicase 31-like	LOC107923895	1	2.70511e-112	211.63	FGGELEDKDS(1)DDDGEEDDESYSSR	4	0.18444	3	0.604	0.598	0.588	1.261	1.215	1.13	1.077	1.11	1.16	2.015	2.4911e-05	0.928	0.128957	1.87	1.53767e-05
A0A1U8L4J6	257	S	DEAD-box ATP-dependent RNA helicase 31-like	LOC107923895	1	2.82044e-61	182.77	SNFHEEEDT(1)DAS(1)EEEK	3	0.51844	5	0.429	0.469	0.461	1.296	1.198	1.219	1.23	1.066	1.231	2.732	1.50298e-05	0.95	0.37696	2.595	6.2853e-05
A0A1U8L4M0	946	S	vacuolar protein-sorting-associated protein 11 homolog	LOC107923903	0.982765	9.27366e-07	105.13	S(0.008)DS(0.983)VS(0.009)SSSGF	2	-0.035943	2	1.924	1.819	1.882	0.779	0.481	0.764	0.531	0.619	1.154	0.36	0.022203	1.138	0.75848	0.41	0.057204
A0A1U8L9D9	973	S	guanylate-binding protein 3-like	LOC107925146	0.999997	7.16762e-09	100.76	TDDEVGVGS(1)VQDIDTSDR	2	0.20055	2	2.195	2.015	1.824	0.892	1.01	1.271	0.309	0.327	0.249	0.526	0.0050647	0.279	0.00066183	0.147	4.0496e-05
A0A1U8L9D9	995	S	guanylate-binding protein 3-like	LOC107925146	0.762841	1.16812e-38	153.31	S(0.036)T(0.036)T(0.165)S(0.763)PLRYS(0.5)PS(0.5)EDGGSVFK	4	-0.15716	2	0.594	0.619	0.556	1.147	1.101	1.127	1.218	1.222	1.146	1.908	4.1041e-05	1.063	0.065803	2.027	4.3514e-05
A0A1U8LAF0	27	S	zinc finger CCCH domain-containing protein 67-like	LOC107924416	0.971642	1.99693e-49	159.98	S(0.972)PDS(0.028)DPTPNPDASPTPSDLNR	3	0.038662	2	0.306	0.51	0.473	1.301	1.166	1.02	1.237	1.398	1.172	2.705	0.0043209	1.092	0.36234	2.953	0.0027425
A0A1U8LAF0	39	S	zinc finger CCCH domain-containing protein 67-like	LOC107924416	0.997524	4.52571e-38	147.26	SPDSDPTPNPDAS(0.998)PT(0.002)PSDLNR	3	0.022198	5	0.279	0.25	0.428	1.372	1.127	1.128	1.188	1.371	1.328	3.79	0.00154343	1.072	0.41264	4.062	0.00109605
A0A1U8LAF0	43	S	zinc finger CCCH domain-containing protein 67-like	LOC107924416	0.940708	2.88623e-14	105.58	SPDSDPTPNPDAS(0.995)PT(0.064)PS(0.941)DLNR	2	0.407	3	0.362	0.275	0.569	1.286	1.072	1.205	1.071	1.353	1.348	2.954	0.0067357	1.059	0.59592	3.128	0.0063804
A0A1U8LCE1	74	S	actin-binding protein-like	LOC107924973	1	7.28467e-06	104.55	S(1)LS(1)NLFQEK	3	0.57607	3	1.877	2.122	1.998	0.584	0.664	0.574	0.834	0.722	0.694	0.304	3.6555e-05	1.235	0.043958	0.375	0.000119806
A0A1U8LCE1	67	S	actin-binding protein-like	LOC107924973	1	7.40564e-27	137.69	DVIDDDAIDDQS(1)NKRR	4	0.2556	10	1.811	1.731	1.692	0.803	0.843	0.767	0.751	0.717	0.723	0.461	2.0747e-05	0.908	0.035597	0.419	1.8837e-06
A0A1U8LCE1	72	S	actin-binding protein-like	LOC107924973	1	5.89534e-08	122.64	S(1)LS(1)NLFQEK	3	0.57607	5	1.736	1.981	1.797	0.696	0.732	0.666	0.887	0.731	0.694	0.38	3.7946e-05	1.104	0.30202	0.419	0.00049705
A0A1U8LFN7	253	S	protein FAM63A-like	LOC107926977	0.99823	1.27619e-27	134.86	S(1)FDDS(0.998)PHS(0.827)VS(0.17)DQQS(0.005)LR	2	-0.20879	2	0.597	0.614	0.936	1.48	1.351	1.585	0.73	0.739	0.798	2.057	0.0083034	0.513	0.0002447	1.056	0.6364
A0A1U8LG16	137	S	sorting nexin 2B-like	LOC107927085	0.760163	1.99465e-12	130.99	S(0.532)S(0.532)S(0.76)S(0.146)T(0.029)S(0.002)DYIK	3	-0.22415	2	0.88	0.795	0.693	0.66	0.818	0.632	1.461	1.474	1.514	0.891	0.32966	2.109	0.0112433	1.879	0.0119395
A0A1U8LGJ8	805	T	villin-4-like	LOC107926230	0.618369	2.01657e-05	79.492	NLS(0.382)T(0.618)PPPVVK	2	0.062222	3	2.051	2.217	2.321	0.844	0.817	0.905	0.364	0.375	0.355	0.389	3.831e-05	0.426	1.7606e-05	0.166	6.9628e-07
A0A1U8LGJ8	775	S	villin-4-like	LOC107926230	0.99999	0.0013002	99.973	S(0.001)MS(0.999)FS(1)PER	2	-0.084305	7	1.61	1.693	1.47	0.88	1.002	0.912	0.723	0.731	0.673	0.585	0.00069943	0.761	0.0042987	0.446	7.9068e-05
A0A1U8LGJ8	804	S	villin-4-like	LOC107926230	0.5	2.01657e-05	79.492	NLS(0.5)T(0.5)PPPVVK	3	0.22265	2	2.051	2.217	2.321	0.844	0.817	0.905	0.364	0.375	0.355	0.389	3.831e-05	0.426	1.7606e-05	0.166	6.9628e-07
A0A1U8LGJ8	773	S	villin-4-like	LOC107926230	0.999285	0.00421154	77.744	S(0.001)MS(0.999)FS(1)PER	2	-0.084305	5	2.034	2.048	1.767	0.932	1.002	0.917	0.411	0.493	0.44	0.487	0.00020185	0.471	0.00022269	0.23	3.6579e-05
A0A1U8LGJ8	785	S	villin-4-like	LOC107926230	1	3.99173e-20	125.83	GRS(1)PAFNALAAAFENPNAR	3	-0.19992	1	2.125	1.482	1.725	1.038	0.87	0.953	0.541	0.594	0.552	0.537	0.0061571	0.59	0.00083806	0.316	0.00045945
A0A1U8LGJ8	761	S	villin-4-like	LOC107926230	0.656124	0.0455111	53.089	S(0.201)S(0.142)S(0.656)VPDR	2	0.52602	1	1.822	1.75	1.596	0.869	0.834	0.948	0.665	0.704	0.63	0.513	0.00025698	0.754	0.0047164	0.387	4.383e-05
A0A1U8LH77	227	S	clathrin interactor EPSIN 2-like	LOC107927451	1	0.00215311	49.559	AFDEDGAS(1)S(1)RGS(1)GAR	2	-0.68394	2	1.518	1.825	1.477	0.966	0.887	1.046	0.687	0.678	0.619	0.601	0.0034577	0.684	0.0028214	0.412	0.00028108
A0A1U8LH77	224	S	clathrin interactor EPSIN 2-like	LOC107927451	1	0.00126846	66.708	AFDEDGAS(1)S(1)RGS(1)GAR	2	-0.68394	3	1.522	1.749	1.602	0.974	0.967	0.968	0.64	0.64	0.653	0.597	0.0061958	0.664	2.6808e-07	0.397	2.1685e-05
A0A1U8LH77	223	S	clathrin interactor EPSIN 2-like	LOC107927451	1	0.000629345	70.089	AFDEDGAS(1)S(1)RGS(1)GAR	2	-0.68394	4	1.591	1.804	1.688	0.953	0.971	0.937	0.601	0.601	0.637	0.563	0.000104562	0.643	3.7928e-05	0.362	1.79907e-05
A0A1U8LLX4	59	S	protein SAD1/UNC-84 domain protein 2	LOC107927595	1	1.92282e-06	80.236	DLS(1)HHS(1)VRGEALK	3	-0.40173	5	1.709	1.512	1.554	1.003	0.871	1.016	0.716	0.623	0.685	0.605	0.00123638	0.7	0.0051956	0.424	0.000100341
A0A1U8LLX4	62	S	protein SAD1/UNC-84 domain protein 2	LOC107927595	1	1.92282e-06	80.236	DLS(1)HHS(1)VRGEALK	3	-0.40173	5	1.654	1.451	1.521	1.006	0.892	0.998	0.749	0.663	0.709	0.626	0.00100482	0.732	0.004043	0.458	0.000117922
A0A1U8LN15	304	S	uncharacterized protein LOC107929117	LOC107929117	0.570942	0.000107674	59.539	APPAPPVS(0.571)T(0.571)PNS(0.897)S(0.961)DGKK	3	-0.58518	2	0.61	0.657	0.607	1.345	1.359	1.334	0.952	1.01	0.896	2.155	4.0014e-06	0.708	0.0100233	1.525	0.00060413
A0A1U8LN15	309	S	uncharacterized protein LOC107929117	LOC107929117	0.996802	3.60256e-20	127.01	APPAPPVS(0.002)T(0.069)PNS(0.933)S(0.997)DGKK	3	-1.3558	8	0.584	0.587	0.596	1.214	1.173	1.172	1.147	1.145	1.112	2.014	3.6768e-07	0.956	0.044155	1.926	3.1011e-07
A0A1U8LPN4	152	S	nematode resistance protein-like HSPRO2	LOC107929571	0.952989	0.00165529	69.864	ES(0.007)S(0.953)S(0.04)AEVWK	2	0.003637	1	1.887	1.935	2	0.873	0.791	0.736	0.629	0.585	0.582	0.412	7.5129e-05	0.748	0.0065422	0.308	1.2979e-06
A0A1U8LPP0	280	S	leucine-rich repeat extensin-like protein 2	LOC107929562	1	0.00768922	68.355	VEDDVAS(1)R	2	0.26831	2	1.886	1.678	1.683	0.753	0.569	0.704	0.811	0.852	0.906	0.386	0.00049928	1.268	0.054384	0.49	0.000140316
A0A1U8LRU6	370	S	uncharacterized protein LOC107929104	LOC107929104	0.987648	2.04734e-20	135.09	DS(0.012)HS(0.988)GS(1)DTWEMER	3	-0.32579	2	0.631	0.702	0.58	0.973	0.957	1.099	1.189	1.248	1.392	1.583	0.0028179	1.264	0.021444	2.002	0.00065735
A0A1U8LRU6	368	S	uncharacterized protein LOC107929104	LOC107929104	0.995271	0.000245067	59.372	DS(0.995)HS(0.987)GS(0.017)DTWEMER	3	-0.63897	1	0.508	0.678	0.576	1.155	0.806	1.079	1.192	1.073	1.655	1.725	0.0174554	1.289	0.21964	2.225	0.0070196
A0A1U8LRU6	1260	T	uncharacterized protein LOC107929104	LOC107929104	0.999961	2.60393e-27	132.36	NLIS(0.001)QDET(0.998)PT(0.001)ADNT(1)PQK	3	-0.59416	1	2.174	1.917	1.832	0.822	0.77	0.663	0.659	0.618	0.617	0.381	0.00029559	0.84	0.063777	0.32	3.6828e-05
A0A1U8LRU6	1254	T	uncharacterized protein LOC107929104	LOC107929104	0.99826	2.60393e-27	132.36	NLIS(0.001)QDET(0.998)PT(0.001)ADNT(1)PQK	3	-0.59416	1	2.174	1.917	1.832	0.822	0.77	0.663	0.659	0.618	0.617	0.381	0.00029559	0.84	0.063777	0.32	3.6828e-05
A0A1U8LV50	253	S	protein FAM63A-like	LOC107930061	1	1.24612e-12	115.2	S(1)FDDS(1)PR	2	-0.70239	10	0.769	0.793	0.88	1.627	1.372	1.398	0.705	0.697	0.709	1.801	0.00097606	0.48	0.0054575	0.864	0.072715
A0A1U8M0Y6	13	S	uncharacterized protein LOC107932861	LOC107932861	1	0.000622569	93.325	DLS(1)LGHS(1)K	2	-0.50962	4	1.795	1.687	1.696	0.838	0.917	0.856	0.719	0.649	0.663	0.504	3.7226e-05	0.778	0.003704	0.392	1.72219e-05
A0A1U8M0Y6	9	S	uncharacterized protein LOC107932861	LOC107932861	1	0.000622569	93.325	DLS(1)LGHS(1)K	2	-0.50962	3	1.854	1.701	1.743	0.833	0.898	0.85	0.7	0.632	0.644	0.487	2.4905e-05	0.766	0.0022767	0.373	1.84524e-05
A0A1U8M103	208	S	probable ADP-ribosylation factor GTPase-activating protein AGD14	LOC107932866	1	0.00100502	55.189	RS(1)PARPEVINDWR	3	0.63327	1	2.093	1.81	1.921	0.969	0.907	0.9	0.456	0.473	0.499	0.477	0.000102751	0.514	4.295e-05	0.245	4.6346e-06
A0A1U8M3S1	310	S	translocase of chloroplast 120, chloroplastic-like	LOC107932645	0.999937	1.35098e-07	111.93	TEVHDS(1)FQSR	2	0.23282	2	0.325	0.492	0.53	0.859	0.91	0.746	1.559	1.532	1.634	1.867	0.0169619	1.879	0.00051959	3.508	0.0141229
A0A1U8M489	27	S	probable serine/threonine-protein kinase At1g54610 isoform X2	LOC107933837	1	0.000525217	107.06	NAS(1)FES(1)NR	2	0.67423	2	2.016	2.114	1.823	0.571	0.587	0.678	0.706	0.805	0.766	0.308	6.4323e-05	1.24	0.029796	0.382	7.9048e-05
A0A1U8M489	24	S	probable serine/threonine-protein kinase At1g54610 isoform X2	LOC107933837	1	0.000525217	107.06	NAS(1)FES(1)NR	2	0.67423	1	2.277	1.96	2.018	0.43	0.53	0.498	0.834	0.857	0.758	0.233	4.3055e-05	1.68	0.00196272	0.392	9.622e-05
A0A1U8M4Z0	944	S	uncharacterized protein LOC107933084	LOC107933084	0.613497	7.61678e-07	92.606	RAS(0.998)S(0.967)VS(0.613)S(0.397)FT(0.025)IK	3	-0.24175	2	0.651	0.518	0.543	0.49	0.63	0.711	1.642	1.549	1.968	1.07	0.66612	2.818	0.00135984	3.013	0.00038403
A0A1U8M4Z0	942	S	uncharacterized protein LOC107933084	LOC107933084	0.988505	0.000117541	71.08	RAS(0.996)S(0.989)VS(0.012)S(0.002)FT(0.001)IK	2	0.10656	2	0.651	0.518	0.543	0.49	0.63	0.711	1.642	1.549	1.968	1.07	0.66612	2.818	0.00135984	3.013	0.00038403
A0A1U8M4Z0	62	S	uncharacterized protein LOC107933084	LOC107933084	0.558629	7.10741e-28	137.99	SSFPSLS(0.001)S(0.002)S(0.072)S(0.324)S(0.601)S(0.091)S(0.559)S(0.3)S(0.05)R	2	0.12667	1	0.74	0.655	0.735	0.814	0.676	0.634	1.46	1.549	1.582	0.997	0.93828	2.161	0.00059673	2.155	7.8523e-05
A0A1U8M5E2	243	S	stem-specific protein TSJT1-like	LOC107933114	0.998171	3.5858e-10	99.055	KVDS(0.998)AANWS(0.001)TNY	3	0.046964	3	2.026	1.774	1.707	0.745	0.859	0.76	0.717	0.631	0.713	0.429	0.00024319	0.872	0.088202	0.374	0.000121496
A0A1U8M5K6	705	S	SAC3 family protein A-like	LOC107934193	1	0.00557808	73.327	S(1)FEDGGNR	2	0.10398	1	0.26		0.253	0.596	0.663	0.546	1.701	1.675	1.722	2.346	0.00137655	2.824	0.0029559	6.625	4.9718e-07
A0A1U8M7X5	18	S	uncharacterized protein LOC107933954	LOC107933954	1	1.63432e-09	99.064	VLKGDEMPS(1)PVAPS(1)PEPAK	4	0.45201	3	1.362	1.434	1.242	1.248	1.137	1.154	0.621	0.645	0.622	0.876	0.06214	0.533	3.8568e-05	0.468	6.27e-05
A0A1U8M7X5	23	S	uncharacterized protein LOC107933954	LOC107933954	1	1.63432e-09	99.064	VLKGDEMPS(1)PVAPS(1)PEPAK	4	0.45201	3	1.362	1.434	1.242	1.248	1.137	1.154	0.621	0.645	0.622	0.876	0.06214	0.533	3.8568e-05	0.468	6.27e-05
A0A1U8M998	46	T	Malate dehydrogenase	LOC107935268	1	0.0557006	60.436	GGLT(1)GFK	2	-0.077254	1	2.647	2.691	2.6	0.681	0.733	0.721	0.185	0.203	0.233	0.269	3.5662e-07	0.291	6.1003e-05	0.078	0.00070183
A0A1U8M9U2	124	S	Glutathione peroxidase	LOC107934406	1	0.00189639	83.647	S(1)GFLGNR	2	0.40765	2	0.653	0.532	0.603	0.915	0.889	0.984	1.311	1.417	1.427	1.559	0.0026031	1.49	0.00060078	2.324	0.00020387
A0A1U8M9U2	11	S	Glutathione peroxidase	LOC107934406	0.999973	0.00083397	85.355	S(1)IHEFTVK	3	-0.45614	1	2.052	1.551	1.677	0.994	1.055	0.894	0.516	0.551	0.577	0.557	0.0038572	0.559	0.00056426	0.311	0.00020184
A0A1U8MB45	121	S	DNA-binding protein DDB_G0278111-like isoform X2	LOC107935878	1	2.29239e-06	124.08	S(1)VLDDDD	2	-0.046999	6	1.676	1.24	1.582	0.686	0.674	0.588	1.122	0.987	1.043	0.433	0.00134488	1.618	0.00140345	0.701	0.024803
A0A1U8MCE7	284	S	serine/threonine-protein kinase tricorner-like	LOC107936259	0.999971	1.47229e-05	83.064	NLS(1)GALQSDGRPAAPK	4	0.75487	2	1.683	1.67	1.863	0.947	0.859	0.826	0.705	0.56	0.709	0.505	0.0002199	0.75	0.029156	0.378	0.00033648
A0A1U8MDV9	254	S	SUPPRESSOR OF ABI3-5-like isoform X5	LOC107935609	0.943031	1.68789e-06	88.565	EDS(0.943)Y(0.057)DDGR	2	0.15672	4	0.628	0.576	0.615	1.183	1.271	1.333	1.116	1.011	1.008	2.082	7.5994e-05	0.828	0.0172577	1.723	0.00021628
A0A1U8MDV9	190	S	SUPPRESSOR OF ABI3-5-like isoform X5	LOC107935609	0.999964	1.33741e-09	103.4	DYEYGRHS(1)YDS(1)DYER	3	-1.0945	3	0.627	0.602	0.555	1.496	1.362	1.366	0.976	0.906	0.856	2.368	5.6565e-05	0.648	0.00089518	1.535	0.00120328
A0A1U8MDV9	187	S	SUPPRESSOR OF ABI3-5-like isoform X5	LOC107935609	0.999735	1.33741e-09	103.4	DYEYGRHS(1)YDS(1)DYER	3	-1.0945	1	0.615	0.69	0.371	1.62	1.504	1.359	0.827	0.767	0.973	2.675	0.0067582	0.573	0.0029608	1.532	0.088397
A0A1U8MEE3	33	S	BSD domain-containing protein 1-like	LOC107936883	0.534405	5.6584e-10	111.12	ADY(0.003)S(0.129)T(0.868)PDS(0.534)S(0.466)PR	2	-0.73334	2	1.713	1.261	1.979	1.114	0.905	1.128	0.685	0.447	0.49	0.635	0.042996	0.515	0.0103424	0.327	0.0038561
A0A1U8MEE3	30	T	BSD domain-containing protein 1-like	LOC107936883	0.868252	5.6584e-10	111.12	ADY(0.003)S(0.129)T(0.868)PDS(0.534)S(0.466)PR	2	-0.73334	2	1.713	1.261	1.979	1.114	0.905	1.128	0.685	0.447	0.49	0.635	0.042996	0.515	0.0103424	0.327	0.0038561
A0A1U8MEL4	353	S	GBF-interacting protein 1-like	LOC107935907	0.974646	5.37482e-39	153.82	NIQEDNS(0.034)RGS(0.975)S(0.991)LYDNDLYK	3	0.34163	6	0.545	0.579	0.548	1.253	1.154	1.18	1.181	1.137	1.125	2.145	1.83605e-05	0.96	0.22974	2.059	3.8144e-06
A0A1U8MFG0	27	S	uncharacterized protein LOC107937150	LOC107937150	1	0.0147678	56.916	KS(1)PNLLK	3	0.080281	1	0.198	0.17	0.372	1.339	1.095	1.101	1.311	1.395	1.417	4.777	0.0028636	1.166	0.088181	5.572	0.017876
A0A1U8MFS1	293	S	membrane protein of ER body-like protein isoform X4	LOC107937280	1	1.11102e-06	81.016	T(0.145)QS(0.855)PLEIS(1)PEGK	3	-0.035134	2	0.717	0.588	0.613	1.497	1.318	1.331	0.977	0.927	0.82	2.162	0.00044448	0.657	0.003117	1.42	0.0115204
A0A1U8MFS1	288	S	membrane protein of ER body-like protein isoform X4	LOC107937280	0.855463	1.11102e-06	81.016	T(0.145)QS(0.855)PLEIS(1)PEGK	3	-0.035134	2	0.717	0.588	0.613	1.497	1.318	1.331	0.977	0.927	0.82	2.162	0.00044448	0.657	0.003117	1.42	0.0115204
A0A1U8MGY5	152	S	trihelix transcription factor GT-3b-like	LOC107937679	0.999931	2.94789e-49	156.23	KAVQLS(1)S(1)DEEEDTEEKELEK	3	-0.030909	2	0.683	0.605	0.578	1.032	1.026	0.988	1.237	1.283	1.333	1.632	0.000678	1.265	0.00077894	2.065	0.000179814
A0A1U8MHG3	244	S	stem-specific protein TSJT1-like	LOC107937776	1	1.01767e-06	104.26	VGS(1)EANWALR	3	-0.22878	3	1.754	1.692	1.576	0.615	0.687	0.665	0.988	0.853	0.939	0.392	3.6351e-05	1.413	0.0031159	0.554	0.00037701
A0A1U8MIF5	228	S	pyruvate decarboxylase 2-like	LOC107937060	1	2.81306e-05	79.089	EPVPFVLS(1)PK	3	-0.2193	1	0.529	0.703	0.489	1.49	1.263	1.416	0.935	0.861	1.033	2.422	0.00176026	0.679	0.0056798	1.644	0.0142963
A0A1U8MMM3	16	S	UDP-glucuronic acid decarboxylase 6-like	LOC107938200	0.828057	0.00245965	62.088	KPPS(0.828)PS(0.172)PLR	3	0.03665	4	1.888	1.845	1.732	1.066	0.981	0.893	0.494	0.529	0.493	0.538	0.00040421	0.516	0.00029964	0.277	1.5937e-06
A0A1U8MMP9	310	S	peroxisomal membrane protein PEX14-like isoform X2	LOC107939290	1	2.25807e-05	93.839	VDIDVLS(1)AR	2	0.28719	1	1.627	1.526	1.296	1.059	1.142	0.887	0.674	0.643	0.753	0.694	0.022224	0.67	0.0108968	0.465	0.00075705
A0A1U8MMP9	283	S	peroxisomal membrane protein PEX14-like isoform X2	LOC107939290	0.962397	1.63767e-05	97.163	T(0.038)FS(0.962)DHEDHR	2	-0.15172	6	0.638	0.636	0.606	0.622	0.728	0.717	1.535	1.662	1.615	1.099	0.154242	2.328	0.000102771	2.56	2.5569e-06
A0A1U8MNH0	34	S	tRNA pseudouridine synthase A, mitochondrial-like	LOC107939533	0.855367	3.25787e-62	168.68	MS(0.001)T(0.001)T(0.004)T(0.018)T(0.121)S(0.855)EDEDAAATTTDTK	3	-4.2316	3	0.629	0.625	0.573	1.138	0.993	1.114	1.313	1.176	1.185	1.776	0.00038096	1.132	0.087099	2.011	0.000117549
A0A1U8MNH0	14	S	tRNA pseudouridine synthase A, mitochondrial-like	LOC107939533	0.799904	2.22782e-21	127.88	T(0.035)AT(0.165)S(0.8)PPQQQEPDPK	3	0.8165	2	0.509	0.902	0.576	0.797	0.944	0.947	1.409	1.244	1.464	1.353	0.145197	1.532	0.0047556	2.072	0.0137638
A0A1U8MPZ0	271	S	DUF21 domain-containing protein At2g14520-like isoform X2	LOC107938865	0.99471	1.23171e-09	123.72	S(0.995)FPT(0.013)S(0.037)NDS(0.956)FK	2	0.2002	8	1.73	1.609	1.369	0.63	0.685	0.694	1.012	0.955	0.993	0.427	0.00035929	1.473	0.00036352	0.629	0.0029756
A0A1U8MPZ0	278	S	DUF21 domain-containing protein At2g14520-like isoform X2	LOC107938865	0.995127	1.23171e-09	123.72	SFPTS(0.005)NDS(0.995)FK	3	0.36055	9	1.73	1.609	1.369	0.63	0.685	0.694	1.012	0.955	0.993	0.427	0.00035929	1.473	0.00036352	0.629	0.0029756
A0A1U8MQJ7	107	S	far upstream element-binding protein 2-like	LOC107939038	1	7.59724e-07	107.35	QAEDGDS(1)PAK	2	-0.036172	4	0.47	0.459	0.544	0.982	1.036	0.994	1.407	1.362	1.377	2.045	0.00020334	1.376	7.5111e-05	2.815	4.1581e-05
A0A1U8MQT9	565	S	serine/arginine repetitive matrix protein 2-like	LOC107939141	0.996349	0.000558506	96.311	S(0.994)RS(0.996)Y(0.01)SPLPR	3	0.57746	8	0.352	0.342	0.423	1.423	1.269	1.287	1.075	1.173	1.18	3.562	7.6602e-05	0.862	0.034077	3.069	0.000101931
A0A1U8MQT9	916	S	serine/arginine repetitive matrix protein 2-like	LOC107939141	1	1.99538e-24	143.56	S(1)KS(1)AEGDDGMLVSK	4	-0.35	6	0.388	0.404	0.395	1.255	1.093	1.146	1.281	1.263	1.323	2.944	1.69731e-05	1.107	0.074082	3.258	1.6293e-07
A0A1U8MQT9	537	S	serine/arginine repetitive matrix protein 2-like	LOC107939141	0.801551	0.00133678	54.09	S(0.599)KS(0.802)RS(0.73)PIIY(0.87)R	4	0.066576	2	0.385	0.398	0.428	1.261	1.141	1.223	1.216	1.265	1.235	2.993	1.70499e-05	1.025	0.46622	3.069	2.3163e-06
A0A1U8MQT9	495	S	serine/arginine repetitive matrix protein 2-like	LOC107939141	0.605255	0.000182265	65.105	S(0.427)KS(0.605)RS(0.967)PS(0.878)PS(0.123)HAR	4	0.11769	1	0.318		0.288	1.043	0.871	1.016	1.295	1.449	1.17	3.223	0.00073666	1.336	0.025856	4.306	0.0004786
A0A1U8MQT9	567	S	serine/arginine repetitive matrix protein 2-like	LOC107939141	0.974761	0.00806654	88.495	S(0.983)RS(0.844)Y(0.198)S(0.975)PLPR	2	-0.055909	4	0.157	0.13	0.267	1.582	1.184	1.328	1.087	1.256	1.355	7.39	0.00091533	0.903	0.40526	6.675	0.00098445
A0A1U8MQT9	566	Y	serine/arginine repetitive matrix protein 2-like	LOC107939141	0.533524	0.00806654	42.317	S(0.96)RS(0.973)Y(0.534)S(0.534)PLPR	3	0.075568	1		0.379	0.164	1.737	0.819	0.978	1	1.057	1.313	4.339	0.039423	0.954	0.99742	4.138	0.02002
A0A1U8MQT9	914	S	serine/arginine repetitive matrix protein 2-like	LOC107939141	1	3.98756e-14	110.33	S(1)KS(1)AEGDDGMLVSK	4	-0.35	3	0.358	0.426	0.405	1.213	1.051	1.134	1.315	1.217	1.423	2.858	9.5992e-05	1.164	0.068757	3.326	6.1093e-05
A0A1U8MQT9	690	S	serine/arginine repetitive matrix protein 2-like	LOC107939141	1	4.42965e-12	132.56	S(1)RS(1)MS(1)VDLDNK	3	0.91439	9	0.347	0.352	0.372	1.131	1.117	1.106	1.346	1.314	1.423	3.132	4.2547e-07	1.217	0.00131671	3.812	9.4495e-07
A0A1U8MQT9	829	S	serine/arginine repetitive matrix protein 2-like	LOC107939141	1	0.011965	54.784	S(1)RS(1)FDGK	2	-0.43265	2	0.204	0.196	0.248	1.167	1.155	1.251	1.391	1.399	1.357	5.514	2.2046e-05	1.161	0.0050352	6.4	0.00154327
A0A1U8MQT9	646	S	serine/arginine repetitive matrix protein 2-like	LOC107939141	0.99966	8.56251e-06	84.166	KLT(0.959)PVDS(0.06)DS(0.982)PKHS(1)R	3	-0.4202	2	0.495	0.441	0.498	1.28	1.293	1.242	1.129	1.075	1.171	2.66	1.94069e-05	0.885	0.0111429	2.354	5.5891e-05
A0A1U8MQT9	827	S	serine/arginine repetitive matrix protein 2-like	LOC107939141	1	0.011965	54.784	S(1)RS(1)FDGK	2	-0.43265	2	0.204	0.196	0.248	1.167	1.155	1.251	1.391	1.399	1.357	5.514	2.2046e-05	1.161	0.0050352	6.4	0.00154327
A0A1U8MQT9	543	Y	serine/arginine repetitive matrix protein 2-like	LOC107939141	0.870168	0.00133678	54.09	S(0.599)KS(0.802)RS(0.73)PIIY(0.87)R	4	0.066576	2	0.385	0.398	0.428	1.261	1.141	1.223	1.216	1.265	1.235	2.993	1.70499e-05	1.025	0.46622	3.069	2.3163e-06
A0A1U8MQT9	511	S	serine/arginine repetitive matrix protein 2-like	LOC107939141	0.991272	5.39939e-05	75.998	S(0.861)KS(0.409)KS(0.991)PLS(0.031)Y(0.708)R	4	0.71293	1	0.321	0.281	0.313	1.286	1.153	1.169	1.224	1.213	1.5	3.943	1.67696e-05	1.091	0.34096	4.303	5.7408e-05
A0A1U8MQT9	692	S	serine/arginine repetitive matrix protein 2-like	LOC107939141	1	4.42965e-12	132.56	S(1)RS(1)MS(1)VDLDNK	3	0.91439	9	0.347	0.352	0.372	1.131	1.117	1.106	1.346	1.314	1.423	3.132	4.2547e-07	1.217	0.00131671	3.812	9.4495e-07
A0A1U8MQT9	515	Y	serine/arginine repetitive matrix protein 2-like	LOC107939141	0.707725	5.39939e-05	75.998	S(0.861)KS(0.409)KS(0.991)PLS(0.031)Y(0.708)R	4	0.71293	1	0.321	0.281	0.313	1.286	1.153	1.169	1.224	1.213	1.5	3.943	1.67696e-05	1.091	0.34096	4.303	5.7408e-05
A0A1U8MQT9	563	S	serine/arginine repetitive matrix protein 2-like	LOC107939141	0.993907	0.000558506	69.03	S(0.994)RS(0.996)Y(0.01)SPLPR	3	0.57746	5	0.201	0.229	0.368	1.533	1.229	1.279	1.195	1.254	1.133	5.064	0.00108115	0.886	0.190136	4.489	0.0143617
A0A1U8MQT9	636	T	serine/arginine repetitive matrix protein 2-like	LOC107939141	0.95873	0.000120299	75.539	KLT(0.959)PVDS(0.06)DS(0.982)PKHS(1)R	3	-0.4202	2	0.509	0.446	0.499	1.327	1.336	1.242	1.095	1.087	1.092	2.686	3.5409e-05	0.838	0.0172385	2.252	0.0025575
A0A1U8MQT9	497	S	serine/arginine repetitive matrix protein 2-like	LOC107939141	0.96694	0.000182265	65.105	S(0.427)KS(0.605)RS(0.967)PS(0.878)PS(0.123)HAR	4	0.11769	1	0.318		0.288	1.043	0.871	1.016	1.295	1.449	1.17	3.223	0.00073666	1.336	0.025856	4.306	0.0004786
A0A1U8MQT9	58	S	serine/arginine repetitive matrix protein 2-like	LOC107939141	0.725686	8.65047e-09	58.122	NKDVVAAS(0.478)S(0.523)DS(0.726)ES(0.213)EDT(0.061)NDLVDKPVGSVDPAK	4	-0.5312	1	0.287	0.602	0.512	1.075	1.18	1.145	1.351	1.177	1.272	2.427	0.054219	1.118	0.084898	2.712	0.0102775
A0A1U8MQT9	748	S	serine/arginine repetitive matrix protein 2-like	LOC107939141	1	0.0274349	64.82	S(1)IS(1)VEGK	2	0.40187	1	0.472	0.434	0.457	1.161	1.101	1.071	1.35	1.245	1.311	2.445	1.62315e-05	1.172	0.0090422	2.866	3.2493e-06
A0A1U8MQT9	750	S	serine/arginine repetitive matrix protein 2-like	LOC107939141	1	0.0274349	64.82	S(1)IS(1)VEGK	2	0.40187	1	0.472	0.434	0.457	1.161	1.101	1.071	1.35	1.245	1.311	2.445	1.62315e-05	1.172	0.0090422	2.866	3.2493e-06
A0A1U8MQT9	56	S	serine/arginine repetitive matrix protein 2-like	LOC107939141	0.523272	8.65047e-09	58.122	NKDVVAAS(0.478)S(0.523)DS(0.726)ES(0.213)EDT(0.061)NDLVDKPVGSVDPAK	4	-0.5312	1	0.287	0.602	0.512	1.075	1.18	1.145	1.351	1.177	1.272	2.427	0.054219	1.118	0.084898	2.712	0.0102775
A0A1U8MQT9	499	S	serine/arginine repetitive matrix protein 2-like	LOC107939141	0.877867	0.000182265	65.105	S(0.427)KS(0.605)RS(0.967)PS(0.878)PS(0.123)HAR	4	0.11769	1	0.318		0.288	1.043	0.871	1.016	1.295	1.449	1.17	3.223	0.00073666	1.336	0.025856	4.306	0.0004786
A0A1U8MQT9	642	S	serine/arginine repetitive matrix protein 2-like	LOC107939141	0.981941	8.56251e-06	84.166	KLT(0.959)PVDS(0.06)DS(0.982)PKHS(1)R	3	-0.4202	3	0.495	0.441	0.498	1.28	1.293	1.242	1.129	1.075	1.171	2.66	1.94069e-05	0.885	0.0111429	2.354	5.5891e-05
A0A1U8MQT9	539	S	serine/arginine repetitive matrix protein 2-like	LOC107939141	0.729739	0.00133678	54.09	S(0.599)KS(0.802)RS(0.73)PIIY(0.87)R	4	0.066576	2	0.385	0.398	0.428	1.261	1.141	1.223	1.216	1.265	1.235	2.993	1.70499e-05	1.025	0.46622	3.069	2.3163e-06
A0A1U8MQT9	507	S	serine/arginine repetitive matrix protein 2-like	LOC107939141	0.861034	5.39939e-05	75.998	S(0.861)KS(0.409)KS(0.991)PLS(0.031)Y(0.708)R	4	0.71293	1	0.321	0.281	0.313	1.286	1.153	1.169	1.224	1.213	1.5	3.943	1.67696e-05	1.091	0.34096	4.303	5.7408e-05
A0A1U8MT24	200	Y	branchpoint-bridging protein-like	LOC107939826	0.648474	2.49084e-14	116.87	S(0.772)PS(0.579)PEPIY(0.648)DNLGIR	2	0.23968	1	0.573	0.542	0.522	1.002	1.008	0.93	1.322	1.303	1.489	1.796	9.8967e-05	1.399	0.0025033	2.513	5.6025e-05
A0A1U8MT24	193	S	branchpoint-bridging protein-like	LOC107939826	0.998818	2.49084e-14	116.87	S(0.999)PS(0.997)PEPIY(0.004)DNLGIR	3	0.32633	4	0.598	0.563	0.517	1.004	1.015	0.912	1.275	1.338	1.484	1.747	0.00050053	1.398	0.0040226	2.442	0.000135766
A0A1U8MUG8	35	S	TOM1-like protein 2	LOC107940253	0.994098	1.74326e-06	82.202	MSAGMS(0.001)S(0.005)VS(0.994)FK	2	-0.33153	8	2.038	1.808	1.876	0.797	0.762	0.732	0.657	0.615	0.708	0.4	2.4568e-05	0.864	0.036501	0.346	3.9636e-05
A0A1U8MUG8	33	S	TOM1-like protein 2	LOC107940253	0.50025	1.32642e-05	79.089	MSAGMS(0.031)S(0.5)VS(0.469)FK	3	-0.78659	2	2.375	2.194	2.096	0.637	0.705	0.608	0.5	0.58	0.605	0.293	2.3599e-05	0.864	0.111639	0.253	3.7931e-05
A0A1U8MUK3	8	S	uncharacterized protein LOC107940296	LOC107940296	0.99924	0.0213537	52.49	KVY(0.001)S(0.999)EIK	3	-0.34974	1	0.477	0.529	0.486	0.682	0.596	0.614	1.752	1.81	1.694	1.268	0.0102567	2.778	2.1218e-05	3.523	2.2515e-06
A0A1U8MVQ7	13	S	Thioredoxin	LOC107941818	1	1.75352e-49	162.81	ADS(1)DQHVEFVGGNVQPVTSK	4	0.3728	2	1.859	1.741	1.756	0.843	0.849	0.847	0.634	0.656	0.69	0.474	0.00076394	0.78	0.0096585	0.37	3.2086e-06
A0A1U8MW47	198	S	transcription initiation factor TFIID subunit 4b-like isoform X2	LOC107941920	0.999912	0.000176028	52.359	LSNHQASGAEQPNS(1)PMNR	3	0.67695	1	0.351	0.362	0.599	1.166	0.742	1.224	1.573	1.354	1.191	2.387	0.020324	1.315	0.178161	3.139	0.0036153
A0A1U8MWK0	70	S	heat shock factor-binding protein 1-like isoform X2	LOC107940993	0.974751	3.10921e-85	205.65	AEMGVEGTS(0.025)S(0.975)PLDPSK	2	0.042041	8	0.417	0.463	0.463	1.027	0.964	1.039	1.329	1.406	1.483	2.256	4.0732e-05	1.392	0.0010979	3.141	1.85056e-05
A0A1U8MWK0	79	S	heat shock factor-binding protein 1-like isoform X2	LOC107940993	1	1.01611e-06	89.468	QKS(1)DEAK	3	0.13787	2	0.266	0.303	0.62	0.839	1.05	0.898	1.624	1.379	1.546	2.344	0.027444	1.632	0.0039176	3.826	0.006162
A0A1U8MY13	40	S	protein transport protein SEC16B homolog	LOC107942534	0.999876	2.30331e-10	115.26	FTES(1)IDS(0.994)DDT(0.006)K	2	-0.47739	2	0.58	0.657	0.587	0.963	1.037	0.997	1.444	1.227	1.253	1.643	0.00038159	1.309	0.0085163	2.151	0.00029685
A0A1U8MZQ6	163	S	Coatomer subunit delta	LOC107941949	1	7.45565e-09	120.55	GGFMSMGS(1)GR	2	-0.90518	10	2.038	2.048	1.87	0.782	0.74	0.702	0.643	0.624	0.626	0.373	2.0676e-05	0.851	0.0079355	0.318	1.6056e-06
A0A1U8N0V0	505	S	protein IQ-DOMAIN 32-like	LOC107942265	1	7.63855e-31	147.02	VEHEPCRLS(1)PEAS(1)PR	2	0.52921	6	0.67	0.636	0.739	0.796	0.782	0.804	1.529	1.37	1.483	1.165	0.02602	1.84	5.7679e-05	2.143	0.000157343
A0A1U8N0V0	501	S	protein IQ-DOMAIN 32-like	LOC107942265	1	7.63855e-31	147.02	VEHEPCRLS(1)PEAS(1)PR	2	0.52921	8	0.638	0.637	0.749	0.859	0.846	0.842	1.458	1.347	1.425	1.258	0.049959	1.661	3.5588e-05	2.09	0.00022391
A0A1U8N244	448	S	monosaccharide-sensing protein 2-like	LOC107943861	1	1.78339e-16	116.96	IYLHQEGVPGS(1)RR	3	-0.13613	16	1.775	1.803	1.727	0.884	0.864	0.845	0.642	0.671	0.646	0.489	1.2244e-06	0.755	0.000121133	0.369	3.7024e-07
A0A1U8N2B7	221	S	uncharacterized protein LOC107942719	LOC107942719	0.887875	0.0258226	45.368	MNS(0.888)LHY(0.112)K	3	0.11692	1	0.446	0.495	0.419	0.914	0.783	0.755	1.624	1.335	1.83	1.803	0.00151506	1.953	0.0036611	3.521	0.00027611
A0A1U8N6P2	176	S	uncharacterized protein LOC107945230	LOC107945230	1	2.45143e-07	91.065	NDISQGHQGFVS(1)R	3	0.50654	1	1.658	1.568	1.812	0.709	0.779	0.654	0.998	0.723	0.859	0.425	0.00020063	1.204	0.164616	0.512	0.0027041
A0A1U8N7N4	47	S	eukaryotic translation initiation factor 4G-like	LOC107945583	0.929916	4.32655e-21	123.44	GAGGGPAPS(0.012)RS(0.93)PS(0.043)S(0.012)S(0.003)S(0.001)SLSSNR	3	-0.77899	1	0.778	0.572	0.328	0.884	1.114	1.107	1.43	1.138	1.36	1.85	0.064025	1.265	0.083484	2.341	0.025862
A0A1U8N8R4	103	S	vacuolar protein sorting-associated protein 37C-like	LOC107944966	1	6.05755e-24	147.09	NYGS(1)LDS(1)LEPAK	2	-0.49458	2	1.611	1.547	1.665	0.828	0.863	0.893	0.76	0.812	0.718	0.536	3.681e-05	0.886	0.043522	0.475	5.7986e-05
A0A1U8N8R4	100	S	vacuolar protein sorting-associated protein 37C-like	LOC107944966	0.999996	6.05755e-24	147.09	NYGS(1)LDS(1)LEPAK	2	-0.49458	3	1.611	1.547	1.665	0.828	0.863	0.893	0.76	0.812	0.718	0.536	3.681e-05	0.886	0.043522	0.475	5.7986e-05
A0A1U8N8V2	65	S	cytochrome b5-like	LOC107945902	1	2.22285e-28	137.64	DATNDFEDVGHS(1)DDAR	3	0.42447	2	0.569	0.326	0.597	1.12	1.002	1.079	1.312	1.357	1.275	2.145	0.0154822	1.232	0.0049621	2.643	0.035523
A0A1U8N8V2	96	S	cytochrome b5-like	LOC107945902	0.651624	4.03571e-124	229.68	AQT(0.174)S(0.652)T(0.174)AATQQEEPGFLFK	4	0.17163	2	0.82	0.82	0.633	0.36	0.465	0.496	1.689	1.835	1.771	0.581	0.0139624	4.008	0.00015843	2.33	0.00068029
A0A1U8N9T7	131	S	coiled-coil domain-containing protein 115-like isoform X2	LOC107945242	0.752724	0.000452307	66.246	HRGS(0.753)T(0.247)ELYEEK	3	0.58452	1	0.774	0.473	0.666	0.723	0.754	0.683	1.779	1.399	1.52	1.129	0.39582	2.175	0.00052431	2.456	0.0048425
A0A1U8NA38	882	Y	epidermal growth factor receptor substrate 15-like	LOC107945243	0.632716	1.10769e-13	109.07	T(0.063)ES(0.304)PNAESFY(0.633)DK	2	-0.31983	1	1.54	1.651	1.664	1.204	1.03	1.085	0.535	0.546	0.457	0.684	0.00184009	0.463	0.00044318	0.317	4.3722e-05
A0A1U8NA38	987	S	epidermal growth factor receptor substrate 15-like	LOC107945243	0.964973	0.0010979	86.344	FDSIS(0.02)S(0.965)S(0.015)K	3	0.28703	2	1.782	1.347	1.631	0.719	0.899	1.003	0.831	0.756	0.706	0.551	0.0094599	0.875	0.30932	0.482	0.00158251
A0A1U8NA38	875	S	epidermal growth factor receptor substrate 15-like	LOC107945243	0.988995	1.21762e-32	165.9	TES(0.989)PNAESFY(0.011)DKK	3	0.42476	4	1.644	1.632	1.552	1.121	1.075	1.16	0.544	0.512	0.466	0.695	0.00021835	0.454	9.6774e-05	0.315	1.92035e-05
A0A1U8NA38	984	S	epidermal growth factor receptor substrate 15-like	LOC107945243	0.994472	0.00224818	95.477	FDS(0.994)IS(0.082)S(0.828)S(0.096)K	3	0.24515	2	2.555	2.268	2.473	0.575	0.663	0.453	0.473	0.575	0.46	0.232	0.00022329	0.892	0.45952	0.207	3.814e-05
A0A1U8NA38	893	S	epidermal growth factor receptor substrate 15-like	LOC107945243	0.999682	1.27614e-27	136.66	SPFTFEDS(1)VPS(0.01)T(0.988)PLS(0.002)K	3	0.13381	3	3.047	2.628	2.529	0.439	0.858	0.633	0.255	0.19	0.218	0.235	0.00183972	0.344	0.0079799	0.081	1.80435e-05
A0A1U8NA38	948	S	epidermal growth factor receptor substrate 15-like	LOC107945243	0.951169	2.95902e-09	101.6	FDS(0.999)INS(0.951)S(0.05)K	2	-0.4815	2	2.71	2.437	2.328	0.542	0.654	0.571	0.49	0.425	0.405	0.236	3.81e-05	0.747	0.021855	0.177	1.91737e-05
A0A1U8NA38	782	T	epidermal growth factor receptor substrate 15-like	LOC107945243	0.996018	6.93454e-21	122.53	AIESES(0.004)VYT(0.996)HS(1)EDES(0.908)ARS(0.092)PR	3	-0.037962	2	1.392	1.128	1.562	1.147	1.029	1.192	0.655	0.771	0.577	0.825	0.152358	0.595	0.0051959	0.491	0.0050174
A0A1U8NA38	925	S	epidermal growth factor receptor substrate 15-like	LOC107945243	0.957602	3.62333e-62	187.57	FDS(0.958)FS(0.042)MHDGGFSQQPDR	3	-0.30551	1	1.843	1.505	1.871	0.78	0.832	0.783	0.76	0.719	0.728	0.459	0.00045604	0.922	0.038304	0.423	0.00028452
A0A1U8NA38	986	S	epidermal growth factor receptor substrate 15-like	LOC107945243	0.66383	0.00224818	95.477	FDS(0.902)IS(0.664)S(0.364)S(0.07)K	2	-0.10356	1	2.555	2.268	2.473	0.575	0.663	0.453	0.473	0.575	0.46	0.232	0.00022329	0.892	0.45952	0.207	3.814e-05
A0A1U8NA38	919	S	epidermal growth factor receptor substrate 15-like	LOC107945243	0.99561	0.00396549	77.124	DQFDS(0.996)FS(0.004)R	2	-1.786	1	2.194	2.421	2.091	0.689	0.777	0.62	0.527	0.442	0.551	0.311	0.000118035	0.729	0.027782	0.227	4.4574e-05
A0A1U8NA38	897	T	epidermal growth factor receptor substrate 15-like	LOC107945243	0.988088	1.27614e-27	136.66	SPFTFEDS(1)VPS(0.01)T(0.988)PLS(0.002)K	3	0.13381	3	3.047	2.628	2.529	0.439	0.858	0.633	0.255	0.19	0.218	0.235	0.00183972	0.344	0.0079799	0.081	1.80435e-05
A0A1U8NA38	945	S	epidermal growth factor receptor substrate 15-like	LOC107945243	0.999862	2.95902e-09	101.6	FDS(1)INS(0.814)S(0.186)KDFGSGFSR	3	-0.25498	2	2.71	2.437	2.328	0.542	0.654	0.571	0.49	0.425	0.405	0.236	3.81e-05	0.747	0.021855	0.177	1.91737e-05
A0A1U8NB85	974	S	protein CROWDED NUCLEI 2-like	LOC107946462	1	1.33257e-37	164.2	LFLDES(1)PEGPEPSNR	3	0.0024366	2	0.533	0.53	0.625	0.969	0.932	1.037	1.357	1.335	1.376	1.741	0.00087787	1.385	0.00054311	2.41	8.3307e-05
A0A1U8NB85	941	S	protein CROWDED NUCLEI 2-like	LOC107946462	0.999979	7.47395e-07	89.979	VQDVPEDS(0.001)QQS(0.999)EQKS(1)DHR	4	-0.1326	2	0.461	0.492	0.604	0.914	0.816	0.905	1.396	1.384	1.677	1.692	0.0039639	1.691	0.00194291	2.863	0.00050375
A0A1U8NBG0	40	S	homeobox-leucine zipper protein ANTHOCYANINLESS 2-like isoform X2	LOC107946472	0.999998	7.41528e-32	141.43	SESDNFDVAS(1)GDDQDAAADGPSK	4	1.0299	5	0.362	0.429	0.455	1.377	1.326	1.412	1.15	0.965	1.082	3.303	7.5922e-05	0.777	0.0095236	2.566	0.0003827
A0A1U8NBG8	435	S	transketolase, chloroplastic-like	LOC107945612	1	1.18317e-16	123.29	NLS(1)QQNLNALVK	3	-0.14375	1	0.962	0.684	0.833	0.658	0.712	0.609	1.27	1.562	1.668	0.798	0.115723	2.274	0.00095691	1.815	0.0095649
A0A1U8NCF9	640	T	ABC transporter B family member 2-like	LOC107946757	0.879144	2.41576e-06	119.55	T(0.879)S(0.121)FGAS(1)FR	2	-0.43208	2	0.424	0.276	0.339	1.104	1.076	1.22	1.424	1.391	1.242	3.272	0.00076078	1.193	0.036436	3.905	0.00046215
A0A1U8NCF9	652	S	ABC transporter B family member 2-like	LOC107946757	0.993769	0.00073959	67.234	S(1)DKDS(0.994)VFS(0.006)R	3	-0.025756	1	0.368	0.472	0.421	1.198	1.125	1.127	1.296	1.223	1.338	2.736	0.000176819	1.118	0.02922	3.059	0.000123058
A0A1U8NCF9	641	S	ABC transporter B family member 2-like	LOC107946757	0.695486	0.0026816	92.943	T(0.305)S(0.695)FGAS(1)FR	2	-0.030423	1	0.451	0.442	0.329	1.489	1.152	1.383	1.165	1.184	0.969	3.293	0.00071765	0.825	0.12764	2.715	0.00113531
A0A1U8NCF9	648	S	ABC transporter B family member 2-like	LOC107946757	0.999989	0.0005981	73.219	S(1)DKDS(0.994)VFS(0.006)R	3	-0.025756	2	0.327	0.338	0.353	1.166	1.084	1.097	1.46	1.291	1.372	3.288	1.4903e-06	1.232	0.0078374	4.05	2.3965e-06
A0A1U8NCF9	645	S	ABC transporter B family member 2-like	LOC107946757	1	2.41576e-06	119.55	T(0.305)S(0.695)FGAS(1)FR	2	-0.030423	3	0.365	0.315	0.365	1.569	1.319	1.618	1.044	0.996	0.908	4.312	5.6995e-05	0.654	0.0050641	2.821	8.2233e-05
A0A1U8NCX4	113	S	coiled-coil domain-containing protein SCD2-like	LOC107946882	1	0.0400639	51.567	S(1)PS(1)PALGR	2	0.3817	1	1.668	1.658	1.394	1.065	0.882	0.889	0.714	0.652	0.766	0.601	0.0039167	0.752	0.021357	0.452	0.00045677
A0A1U8NE04	42	S	UPF0160 protein-like	LOC107947166	0.938224	1.26553e-37	142.23	VS(0.48)S(0.481)PS(0.039)YS(0.008)T(0.004)S(0.049)S(0.938)PNHAPFKR	4	-0.14249	5	0.553	0.626	0.585	1.155	1.196	1.207	1.161	1.094	1.148	2.017	5.5884e-05	0.956	0.119541	1.929	8.0822e-05
A0A1U8NE04	39	S	UPF0160 protein-like	LOC107947166	0.589509	2.84675e-86	213.15	VS(0.088)S(0.907)PS(0.005)YS(0.59)T(0.312)S(0.042)S(0.057)PNHAPFK	2	0.47813	1	0.579	0.483	0.45	1.209	1.3	1.222	1.181	1.029	1.203	2.468	0.00031839	0.915	0.168801	2.257	0.00080369
A0A1U8NG16	938	S	E3 ubiquitin-protein ligase HOS1-like	LOC107946925	0.970833	7.52853e-66	192.16	SDET(0.029)S(0.971)DDEEQCPDR	2	-2.1071	1	0.144		0.276	1.055	1.216	1.037	1.387	0.943	1.327	5.251	0.0064983	1.106	0.53848	5.805	0.0083986
A0A1U8NHN3	32	S	Fructose-bisphosphate aldolase	LOC107948544	0.971593	4.55013e-20	118.31	GILAADES(0.972)T(0.028)GTIGK	4	-0.12981	5	1.935	1.825	1.696	0.922	0.748	0.729	0.702	0.684	0.677	0.44	0.00058433	0.86	0.192777	0.378	1.82284e-05
A0A1U8NHU2	204	S	mechanosensitive ion channel protein 6-like isoform X1	LOC107948584	0.814036	0.0105725	55.04	S(0.186)S(0.814)LLITK	2	-0.43489	2	1.764	1.723	1.577	0.797	0.977	0.642	0.903	0.76	0.652	0.477	0.0039216	0.958	0.82156	0.457	0.00138456
A0A1U8NKM9	198	S	cystathionine gamma-synthase 1, chloroplastic-like	LOC107949182	0.939615	0.00610086	72.096	HT(0.06)S(0.94)FEYGR	2	0.99702	2	0.453	0.572	0.565	1.094	1.009	0.937	1.397	1.316	1.33	1.912	0.0017767	1.33	0.0040578	2.543	0.00027666
A0A1U8NKT4	250	S	2-Cys peroxiredoxin BAS1, chloroplastic-like	LOC107948560	1	0.0330246	48.981	S(1)MKPDPK	3	-0.29769	1	0.529	0.663	0.486	0.721	0.653	0.653	1.728	1.587	1.68	1.208	0.116343	2.464	2.3156e-05	2.977	0.00033617
A0A1U8NLF1	27	S	uncharacterized protein LOC107948630	LOC107948630	0.630306	5.01397e-29	138.23	HPS(0.144)S(0.856)PHHPS(0.63)S(0.325)AAT(0.041)PT(0.004)PTAGAR	3	-0.3864	3	2.078	1.753	1.62	1.082	1.066	1.024	0.424	0.385	0.494	0.582	0.0020567	0.411	0.00027716	0.239	0.000158612
A0A1U8NLF1	28	S	uncharacterized protein LOC107948630	LOC107948630	0.698726	3.095e-15	111.65	HPS(0.502)S(0.498)PHHPS(0.196)S(0.699)AAT(0.073)PT(0.031)PT(0.001)AGAR	3	0.39079	2	1.779	1.865	1.692	1.35	1.257	0.834	0.292	0.453	0.372	0.645	0.039617	0.325	0.0046975	0.209	0.00026208
A0A1U8NLF1	31	T	uncharacterized protein LOC107948630	LOC107948630	0.994523	6.55202e-21	117.52	HPS(0.927)S(0.073)PHHPS(0.003)S(0.003)AAT(0.995)PT(0.99)PT(0.01)AGAR	4	-0.029175	13	1.85	1.376	1.622	1.096	0.974	1.051	0.569	0.576	0.604	0.644	0.0092803	0.56	0.0001205	0.361	0.00031955
A0A1U8NLG6	548	S	putative metallophosphoesterase At3g03305 isoform X3	LOC107949530	0.992805	0.0240917	64.841	FLS(0.007)VS(0.993)GK	2	0.02546	1	1.132	1.119	1.102	0.419	0.42	0.369	1.554	1.588	1.527	0.36	1.96717e-05	3.865	3.3971e-06	1.392	1.88088e-05
A0A1U8NLI3	480	S	germinal center kinase 1-like isoform X2	LOC107948762	0.97983	6.93889e-63	190.37	T(0.274)S(0.274)S(0.472)AS(0.98)VEDSASNLAEAK	3	0.090578	1	0.83	1.016	0.79	1.738	1.577	1.656	0.544	0.402	0.464	1.886	0.00145608	0.284	0.00015975	0.535	0.0057399
A0A1U8NLP8	33	S	nuclear pore complex protein NUP50A-like	LOC107949582	0.999909	1.9077e-214	281.3	DNPGLDDEEDS(1)S(1)EQETGTFK	3	-0.018216	9	0.481	0.5	0.519	1.038	0.975	1.034	1.348	1.365	1.38	2.031	1.93533e-05	1.343	0.000159176	2.729	8.188e-07
A0A1U8NLP8	34	S	nuclear pore complex protein NUP50A-like	LOC107949582	0.999698	1.26829e-20	118.63	DNPGLDDEEDS(1)S(1)EQETGTFK	3	-0.018216	7	0.431	0.477	0.456	1.043	0.98	0.997	1.355	1.361	1.496	2.214	2.0761e-05	1.395	0.00087812	3.088	1.666e-05
A0A1U8NQ09	256	S	binding partner of ACD11 1-like	LOC107950550	1	1.10252e-11	104.38	MDECES(1)PK	3	-0.9109	9	0.487	0.591	0.585	0.974	0.933	0.962	1.396	1.357	1.403	1.725	0.00102227	1.449	2.1528e-05	2.499	0.000137039
A0A1U8NQ53	850	S	AT-rich interactive domain-containing protein 1A-like	LOC107949954	1	1.49218e-09	98.592	S(1)IDRGPHGFAK	3	0.075043	1	0.587	0.651	0.576	0.679	0.712	0.693	1.592	1.732	1.519	1.149	0.025776	2.324	3.6248e-05	2.67	5.6979e-05
A0A1U8NRF3	739	S	protein FAM91A1 isoform X2	LOC107950243	0.997974	0.0141541	62.466	LMNY(0.002)AS(0.998)GK	2	-0.24393	3	1.704	1.58	1.535	0.801	0.807	0.786	0.909	0.829	0.756	0.497	2.3199e-05	1.042	0.5516	0.518	0.00042496
A0A1U8NT89	1095	S	DEAD-box ATP-dependent RNA helicase 46-like	LOC107951608	1	3.15236e-86	212.76	AFDS(1)PPPSNEQNFEQK	3	0.49187	2	0.603	0.545	0.549	1.192	1.063	1.221	1.226	1.099	1.208	2.048	0.000181584	1.016	0.773	2.082	0.000100383
A0A1U8NTA8	163	S	exocyst complex component SEC5A-like isoform X2	LOC107951622	0.999999	9.61539e-09	117.93	ALNTLQS(1)FPR	3	-0.10045	7	1.712	1.596	1.453	0.718	0.728	0.744	0.924	0.873	0.943	0.46	9.5452e-05	1.251	0.00090174	0.576	0.00047899
A0A1U8NTA8	1045	S	exocyst complex component SEC5A-like isoform X2	LOC107951622	0.999989	0.0118955	92.491	AAYAS(1)FR	2	-0.088942	1	2.266	2.445	2.081	0.587	0.584	0.437	0.612	0.641	0.691	0.237	0.000179763	1.209	0.129403	0.286	2.4153e-05
A0A1U8NTA8	1065	S	exocyst complex component SEC5A-like isoform X2	LOC107951622	0.947062	3.15455e-15	106.35	GTQATGS(0.947)PS(0.048)FT(0.005)QR	3	0.30171	1	1.25	2.042	1.576	0.95	0.71	0.525	0.82	1.074	0.774	0.449	0.021881	1.221	0.33374	0.548	0.027275
A0A1U8NTY8	63	S	GLABRA2 expression modulator-like	LOC107951699	0.999996	3.01006e-162	256.76	VSQIQSEQS(1)PVQS(1)PSGSR	2	0.13096	8	0.539	0.533	0.545	1.231	1.129	1.182	1.195	1.195	1.136	2.19	3.5e-06	0.995	0.89626	2.181	8.62e-07
A0A1U8NY30	324	S	probable RNA polymerase II transcription factor B subunit 1-1	LOC107953138	0.999328	0.00108666	101.39	S(0.001)LS(0.999)QDINR	2	0.19057	2	0.467	0.356	0.429	1.277	1.103	0.982	1.358	1.224	1.379	2.685	0.0008615	1.178	0.117816	3.164	0.000198804
A0A1U8NYX9	60	S	phosphatidylinositol 3,4,5-trisphosphate 3-phosphatase and protein-tyrosine-phosphatase PTEN2A-like	LOC107953381	0.999922	9.74711e-38	146.6	IPQPFATSQENS(1)PTGNAGK	3	-0.083734	6	1.632	1.614	1.591	0.813	0.854	0.857	0.806	0.765	0.773	0.522	1.9668e-06	0.929	0.033838	0.485	1.0333e-06
A0A1U8NYX9	56	S	phosphatidylinositol 3,4,5-trisphosphate 3-phosphatase and protein-tyrosine-phosphatase PTEN2A-like	LOC107953381	0.771968	5.09943e-14	111.11	IPQPFAT(0.274)S(0.772)QENS(0.931)PT(0.022)GNAGK	4	-0.2548	3	1.535	1.604	1.541	0.92	0.859	0.919	0.764	0.714	0.798	0.576	3.6244e-05	0.844	0.0124772	0.486	3.6857e-05
A0A1U8NYX9	75	S	phosphatidylinositol 3,4,5-trisphosphate 3-phosphatase and protein-tyrosine-phosphatase PTEN2A-like	LOC107953381	0.797636	0.0192199	58.083	FT(0.202)S(0.798)GFGLR	2	0.071849	1	1.861	1.979	1.991	0.353	0.526	0.42	0.905	1.037	0.94	0.223	0.00020427	2.219	0.0027191	0.494	0.000102353
A0A1U8NYZ2	333	S	probable serine/threonine-protein kinase yakA	LOC107953333	0.999997	1.13982e-27	134.83	ILSDDERS(1)DQGVPVGFR	3	0.052164	1	0.629	0.591	0.65	1.412	1.11	1.297	1.027	0.992	1.053	2.042	0.0007217	0.804	0.042539	1.643	0.000115578
A0A1U8NYZ2	328	S	probable serine/threonine-protein kinase yakA	LOC107953333	1	0.00257721	104.01	ILS(1)DDER	2	-0.054362	2	0.079	0.108	0.1	1.912	1.646	1.75	1.005	0.894	0.772	18.495	4.6918e-06	0.503	0.00141642	9.307	5.5439e-05
A0A1U8NZ07	152	S	uncharacterized protein LOC107953345	LOC107953345	1	0.000661073	70.889	FS(1)PEFS(1)GEDR	2	-0.3094	2	0.358	0.303	0.367	0.662	0.903	0.669	1.86	1.587	1.781	2.173	0.0028812	2.34	0.00156472	5.086	2.4477e-05
A0A1U8NZ07	156	S	uncharacterized protein LOC107953345	LOC107953345	1	0.000661073	70.889	FS(1)PEFS(1)GEDR	2	-0.3094	2	0.429	0.525	0.519	0.924	0.909	0.814	1.544	1.433	1.536	1.797	0.00154176	1.705	0.00032355	3.064	8.35e-05
A0A1U8NZL7	98	S	uncharacterized protein LOC107953565 isoform X1	LOC107953565	0.999728	2.17756e-06	81.526	LLDTDRES(1)HIDR	3	-1.1699	1	1.82	1.655	1.516	0.788	0.805	0.78	0.867	0.787	0.749	0.475	0.000159347	1.013	0.81816	0.481	0.000424
A0A1U8P027	930	S	LOW QUALITY PROTEIN: E3 ubiquitin-protein ligase UPL1-like	LOC107952986	1	3.62297e-158	236.9	ADQESENTDTGPSNAAVGRES(1)DDDASTPAVR	3	-0.13504	4	0.348	0.625	0.656	1.351	1.073	1.097	1.255	1.136	1.138	2.161	0.020625	1.002	0.9378	2.166	0.0171556
A0A1U8P2K9	305	S	superoxide dismutase [Fe], chloroplastic-like	LOC107953603	0.999916	1.49861e-33	117.8	KEEEEGKPTNEEEDDDLEMYVDNDNDDS(1)EAE	4	-0.68478	1	2.071	1.7	1.245	0.689	0.686	0.58	0.954	0.834	1.044	0.39	0.0043225	1.449	0.0128993	0.565	0.026644
A0A1U8P3P4	522	S	Aminopeptidase	LOC107953894	0.999643	0.000968365	79.489	EFASDS(1)NK	3	1.1718	1	1.628	1.48	1.584	1.044	1.072	1.078	0.678	0.553	0.543	0.681	0.00021755	0.555	0.0143597	0.378	0.00021885
A0A1U8P442	62	S	protein-tyrosine-phosphatase IBR5-like	LOC107954043	1	2.03242e-05	84.687	VLVHCMS(1)GK	3	-0.36164	3	0.655	0.655	0.618	0.826	0.814	0.851	1.505	1.422	1.431	1.292	0.00039647	1.749	1.73889e-05	2.26	3.2795e-06
A0A1U8P5K7	959	S	RAB6A-GEF complex partner protein 1-like	LOC107955275	0.985293	0.00304173	54.812	S(0.5)S(0.5)Y(0.016)RRPS(0.985)LDK	4	-0.68111	1	1.905	1.673	1.453	0.854	0.826	0.779	0.748	0.678	0.874	0.489	0.00100419	0.935	0.41396	0.457	0.00190205
A0A1U8P5N6	188	S	peroxisome biogenesis protein 16-like	LOC107955312	0.779047	0.00999549	81.642	ALS(0.221)ALS(0.779)R	2	0.13558	1	0.84	0.702	0.882	0.713	0.577	0.676	1.498	1.538	1.501	0.811	0.090864	2.308	0.0057768	1.872	0.0120381
A0A1U8P6R6	427	S	eukaryotic peptide chain release factor subunit 1-3	LOC107954830	0.999662	2.93632e-31	151.8	SFDELS(1)DGEVYEDSD	2	0.44769	6	0.499	0.454	0.596	1.072	1.1	0.951	1.409	1.43	1.149	2.016	0.00152124	1.277	0.044601	2.575	0.00088183
A0A1U8P6T3	1171	S	epidermal growth factor receptor substrate 15-like 1	LOC107954783	0.999892	3.75045e-38	151.19	FDS(1)FNASDQPES(0.011)GLNKS(0.989)PR	3	0.24487	2	1.771	1.558	1.554	0.93	0.911	0.882	0.756	0.665	0.703	0.558	0.00022038	0.78	0.0034237	0.435	0.000123763
A0A1U8P6T3	1185	S	epidermal growth factor receptor substrate 15-like 1	LOC107954783	0.989089	3.75045e-38	151.19	FDS(1)FNASDQPES(0.011)GLNKS(0.989)PR	3	0.24487	3	1.601	1.435	1.435	1.03	0.974	0.965	0.792	0.635	0.732	0.664	0.00061679	0.727	0.0089383	0.483	0.00059864
A0A1U8P7P8	1825	S	FIP1[V]-like protein	LOC107955971	0.994119	1.21436e-80	209.23	HRDDPS(0.998)S(0.994)DDEQQES(0.008)KR	3	-0.18384	3	0.306	0.448	0.513	0.995	1.069	0.997	1.537	1.393	1.3	2.416	0.028644	1.382	0.0039952	3.339	0.00163935
A0A1U8P7P8	693	S	FIP1[V]-like protein	LOC107955971	1	0.00421098	49.333	KDES(1)PHDPK	4	0.92309	1	0.441	0.43	0.665	1.028	1.121	1.017	1.255	1.33	1.357	2.061	0.0068006	1.245	0.0047608	2.566	0.0025559
A0A1U8P7P8	1276	T	FIP1[V]-like protein	LOC107955971	1	0.000674197	57.798	S(1)PCIT(1)PIHGER	3	-0.10011	2	0.528	0.684	0.565	1.32	1.223	1.113	1.163	1.229	0.917	2.057	0.0013968	0.905	0.36292	1.862	0.0064024
A0A1U8P7P8	953	S	FIP1[V]-like protein	LOC107955971	0.95876	0.000287841	72.891	DRNDDES(0.959)FS(0.041)R	2	1.224	1	0.549	0.578	0.793	0.995	0.696	1.008	1.224	1.604	1.314	1.406	0.111622	1.535	0.040457	2.157	0.0052624
A0A1U8P7P8	1824	S	FIP1[V]-like protein	LOC107955971	0.998039	0.000783779	56.488	HRDDPS(0.998)S(0.994)DDEQQES(0.008)KR	3	-0.18384	1		0.349	0.438	0.823	1.09	1.092	1.508	1.075	1.106	2.546	0.0080761	1.228	0.23284	3.125	0.0061578
A0A1U8P7P8	138	S	FIP1[V]-like protein	LOC107955971	1	1.18668e-43	156.67	QEDS(1)GRNDDGGDGGLR	2	0.32409	3	0.412	0.523	0.377	1.203	1.095	1.149	1.438	1.263	1.127	2.627	0.00065755	1.111	0.25326	2.918	0.00086483
A0A1U8P7P8	1312	S	FIP1[V]-like protein	LOC107955971	0.962949	0.0166196	70.056	ES(0.037)S(0.963)VEHK	2	0.4041	2	0.378	0.457	0.44	1.033	1.19	1.033	1.339	1.238	1.462	2.554	0.00023571	1.24	0.032883	3.168	0.000102862
A0A1U8P7P8	1272	S	FIP1[V]-like protein	LOC107955971	1	3.17104e-05	75.376	S(1)PCIT(1)PIHGER	3	-0.10011	4	0.528	0.684	0.565	1.32	1.223	1.113	1.163	1.229	0.917	2.057	0.0013968	0.905	0.36292	1.862	0.0064024
A0A1U8P8F7	1171	S	epidermal growth factor receptor substrate 15-like 1	LOC107955298	0.999985	9.98389e-10	101.34	FDS(1)FNASDQPDS(0.736)GLNKS(0.264)PR	4	0.25331	2	1.514	1.638	1.45	0.974	1.068	0.981	0.733	0.658	0.624	0.657	0.00082191	0.667	0.0018822	0.438	0.000156748
A0A1U8P8F7	1151	S	epidermal growth factor receptor substrate 15-like 1	LOC107955298	0.99999	1.13568e-05	94.538	TFDRFDS(1)MR	3	0.17459	1	2.123	2.134	2.193	0.746	0.764	0.793	0.487	0.509	0.463	0.357	4.629e-07	0.634	0.00015548	0.226	4.4228e-07
A0A1U8P964	287	T	uncharacterized protein At5g39570-like	LOC107955505	0.999664	1.10518e-09	104.95	TET(1)EYGS(1)GYER	2	0.45436	3	1.252	0.959	0.98	0.532	0.689	0.564	1.368	1.416	1.428	0.559	0.0074845	2.36	0.00040184	1.32	0.081096
A0A1U8P964	347	S	uncharacterized protein At5g39570-like	LOC107955505	1	1.68016e-54	183.77	KKHGDDDS(1)DDDDEEK	3	0.015621	16	1.501	2.932	1.956	0.581	0.834	0.662	0.576	0.59	0.56	0.325	0.0077601	0.831	0.24464	0.27	0.022817
A0A1U8P964	240	S	uncharacterized protein At5g39570-like	LOC107955505	0.999767	1.13138e-37	145.14	RPS(1)YGEPES(0.997)EYGS(0.003)GYGR	3	-0.46662	5	0.697	0.752	0.746	0.778	0.707	0.712	1.477	1.464	1.527	1.001	0.98984	2.034	2.4351e-05	2.036	1.64462e-05
A0A1U8P964	185	S	uncharacterized protein At5g39570-like	LOC107955505	0.999997	1.13735e-19	124.82	SEFEQPPPPEFGS(1)GYR	2	0.24538	5	0.762	0.782	0.782	0.632	0.805	0.69	1.62	1.516	1.312	0.914	0.31622	2.091	0.00142353	1.912	0.0093771
A0A1U8P964	298	S	uncharacterized protein At5g39570-like	LOC107955505	0.999519	1.62555e-37	161.2	KPS(1)YGRS(1)EEEEEGY(0.001)R	4	-0.58909	2	0.912	0.824	0.806	0.615	0.622	0.649	1.477	1.636	1.435	0.742	0.00199754	2.411	3.6935e-05	1.789	0.00045683
A0A1U8P964	291	S	uncharacterized protein At5g39570-like	LOC107955505	1	2.2676e-11	119.96	TET(1)EYGS(1)GYER	2	0.45436	3	1.014	0.893	1.031	0.511	0.625	0.739	1.489	1.29	1.493	0.638	0.0167557	2.278	0.0020632	1.454	0.0048431
A0A1U8P964	299	Y	uncharacterized protein At5g39570-like	LOC107955505	0.599139	7.57475e-14	109.65	KPS(0.317)Y(0.599)GRS(0.997)EEEEEGY(0.086)R	2	-0.30147	1	0.695	0.787	0.723	0.463	0.453	0.503	1.917	1.601	1.716	0.644	0.00082078	3.689	2.4543e-05	2.374	0.000177515
A0A1U8P964	279	S	uncharacterized protein At5g39570-like	LOC107955505	0.999999	1.63053e-19	133.04	TEGEYGS(1)GYGGR	3	0.58357	2	1.755	1.691	1.965	0.559	0.84	0.806	0.684	0.765	0.806	0.408	0.0026568	1.023	0.80682	0.417	0.000184446
A0A1U8P964	117	S	uncharacterized protein At5g39570-like	LOC107955505	1	4.05668e-20	137.45	KPEYEQFES(1)GHGR	2	0.33956	6	1.702	1.668	1.597	0.809	0.796	0.798	0.767	0.795	0.821	0.484	1.5404e-06	0.992	0.68948	0.48	1.55803e-05
A0A1U8P964	187	Y	uncharacterized protein At5g39570-like	LOC107955505	0.527857	5.34708e-05	76.533	RSEFEQPPPPEFGS(0.472)GY(0.528)R	3	0.22769	2	0.642	0.766	0.651	0.796	0.784	0.724	1.492	1.484	1.482	1.119	0.146517	1.935	0.00198129	2.165	0.0053022
A0A1U8P9Z8	222	S	probable glutathione S-transferase	LOC107957058	0.928056	0.00379591	61.235	EMLLT(0.017)S(0.055)KS(0.928)N	2	0.25484	1	1.958	1.554	1.552	0.825	0.793	0.76	0.758	0.666	0.929	0.47	0.00074397	0.989	0.85464	0.465	0.0034171
A0A1U8PAI2	63	S	remorin-like	LOC107957249	0.998253	0.00092425	63.091	KIS(0.998)GGS(0.002)HDR	4	-0.16249	1	1.881	1.907	1.749	0.904	0.879	0.74	0.616	0.643	0.623	0.456	0.00031834	0.746	0.0105649	0.34	1.7272e-06
A0A1U8PAI3	913	S	protein CROWDED NUCLEI 1-like	LOC107957217	1	1.36818e-26	131.31	EQEVHGDS(1)QS(1)S(1)DLNR	3	-0.93017	3	0.57	0.618	0.548	1.293	1.107	1.125	1.267	1.019	1.179	2.031	0.00031508	0.983	0.82796	1.996	0.00071632
A0A1U8PAI3	910	S	protein CROWDED NUCLEI 1-like	LOC107957217	1	3.64803e-14	114.55	EQEVHGDS(1)QS(1)S(1)DLNR	3	-0.93017	5	0.556	0.569	0.518	1.171	1.22	1.073	1.219	1.18	1.191	2.108	9.7156e-05	1.036	0.39668	2.185	1.63042e-05
A0A1U8PAI3	999	S	protein CROWDED NUCLEI 1-like	LOC107957217	1	8.90537e-90	195.39	AQTSQTQTADTEQDGDDS(1)EGR	3	-0.15812	4	0.158	0.376	0.417	0.897	0.759	0.975	1.588	1.625	1.654	2.767	0.025718	1.85	0.0141417	5.118	0.030715
A0A1U8PAI3	912	S	protein CROWDED NUCLEI 1-like	LOC107957217	1	1.36818e-26	131.31	EQEVHGDS(1)QS(1)S(1)DLNR	3	-0.93017	6	0.538	0.657	0.54	1.209	1.259	1.106	1.12	1.095	1.201	2.06	0.00068095	0.956	0.39974	1.969	0.00068117
A0A1U8PFF1	592	T	Peptidylprolyl isomerase	LOC107957898	0.967627	1.17353e-09	99.238	ECVAEPS(0.022)T(0.968)PS(0.01)EDR	2	0.47371	9	0.539	0.56	0.611	1.12	1.123	1.252	1.167	1.126	1.204	2.044	0.000162262	1.001	0.9718	2.045	6.4134e-05
A0A1U8PFF1	591	S	Peptidylprolyl isomerase	LOC107957898	0.867536	3.58774e-05	58.324	ECVAEPS(0.868)T(0.141)PS(0.989)EDRMAVDQS(0.002)	3	-1.1149	1	0.539	0.461	0.468	1.248	0.858	0.96	1.367	1.393	1.349	2.089	0.0039567	1.34	0.11136	2.799	3.7147e-05
A0A1U8PFF1	594	S	Peptidylprolyl isomerase	LOC107957898	0.99917	8.57666e-10	98.281	ECVAEPS(0.053)T(0.948)PS(0.999)EDR	2	-0.31412	8	0.446	0.481	0.571	1.074	1.094	1.156	1.309	1.309	1.195	2.219	0.0004624	1.147	0.021917	2.545	0.00028469
A0A1U8PFF1	576	S	Peptidylprolyl isomerase	LOC107957898	1	1.02578e-27	135.54	VEIAEPEKS(1)EEAAATER	3	0.90111	1	0.443	0.372	0.379	1.196	1.006	1.098	1.443	1.311	1.301	2.764	0.00016363	1.229	0.025957	3.396	4.2853e-05
A0A1U8PFH4	532	S	inorganic phosphate transporter 1-4-like	LOC107958654	0.819449	3.45789e-114	205.83	SLEEMSGENEDNEPQGEAEPPS(0.037)S(0.144)S(0.819)GR	3	0.010323	4	0.444	0.46	0.531	1.094	0.981	1.117	1.337	1.254	1.397	2.224	0.00029803	1.249	0.0119196	2.779	8.2038e-05
A0A1U8PGP1	170	S	VAMP-like protein YKT61	LOC107958922	1	0.0168748	72.096	LDS(1)LVEK	2	0.37216	2	1.499	1.643	1.397	0.674	0.65	0.664	1.087	1.033	0.969	0.438	6.4198e-05	1.554	0.00022379	0.681	0.0026226
A0A1U8PH26	35	S	plant UBX domain-containing protein 4-like	LOC107958296	0.991447	2.96978e-65	176.18	T(0.002)LS(0.003)DLNRPS(0.013)GPDS(0.982)DS(0.991)DS(0.98)DDPQEY(0.014)Y(0.011)T(0.003)GGEK	5	0.51211	2	0.89	0.972	0.9	0.491	0.627	0.575	1.497	1.532	1.554	0.613	0.0030016	2.707	0.0051964	1.659	6.4828e-05
A0A1U8PH26	33	S	plant UBX domain-containing protein 4-like	LOC107958296	0.982332	2.15489e-66	171.03	T(0.002)LS(0.003)DLNRPS(0.013)GPDS(0.982)DS(0.991)DS(0.98)DDPQEY(0.014)Y(0.011)T(0.003)GGEK	5	0.51211	2	0.446	0.373	0.471	1.298	1.063	1.289	1.337	1.137	1.159	2.829	0.00041672	0.995	0.97168	2.816	0.00028183
A0A1U8PH26	23	S	plant UBX domain-containing protein 4-like	LOC107958296	0.971151	2.96978e-65	176.18	T(0.022)LS(0.971)DLNRPS(0.008)GPDS(0.08)DS(0.949)DS(0.966)DDPQEY(0.002)Y(0.002)TGGEK	3	-0.18922	3	0.826	0.903	0.87	0.625	0.668	0.717	1.419	1.435	1.52	0.773	0.0055048	2.176	6.2751e-05	1.683	9.9927e-05
A0A1U8PJ06	662	S	far upstream element-binding protein 2-like isoform X1	LOC107958891	1	1.09102e-31	141.14	GTYEAAPAAQTGQQGGAGNAS(1)PR	3	-1.1777	5	0.3	0.476	0.562	1.118	1.116	1.202	1.207	1.378	1.221	2.568	0.035644	1.108	0.107775	2.845	0.0050047
A0A1U8PJ06	665	T	far upstream element-binding protein 2-like isoform X1	LOC107958891	0.999987	6.3051e-14	99.562	GTYEAAPAAQTGQQGGAGNAS(1)PRT(1)	3	-0.075771	1	0.513	0.413	0.613	0.883	1.115	1.189	1.242	1.405	1.269	2.071	0.0073204	1.229	0.096164	2.545	0.00141953
A0A1U8PJB1	61	S	protein TIC 55, chloroplastic-like	LOC107958971	0.771155	0.000965234	54.292	S(0.016)AS(0.212)S(0.771)LDQS(0.001)KGEGDDR	3	-0.31999	1	0.231	0.253	0.302	0.227	0.407	0.511	2.474	2.028	1.961	1.457	0.26642	5.645	0.0021246	8.223	3.9587e-05
A0A1U8PJB5	558	T	uncharacterized protein LOC107958906	LOC107958906	0.99589	1.08682e-19	133.52	QINEGAET(0.996)DKDS(0.004)	3	0.047246	2	1.747	1.802	1.677	0.714	0.735	0.753	0.826	0.743	0.833	0.421	2.3995e-06	1.091	0.097662	0.46	5.56e-05
A0A1U8PJN2	384	S	uncharacterized protein LOC107958994	LOC107958994	0.999979	2.35481e-10	99.344	LIEPS(1)DS(1)S(1)HVDEKEVETIPDR	4	0.15588	4	0.48	0.58	0.507	0.899	0.985	0.901	1.342	1.409	1.56	1.777	0.00082234	1.548	0.0012416	2.751	0.000142413
A0A1U8PJN2	385	S	uncharacterized protein LOC107958994	LOC107958994	0.999962	1.89666e-08	80.729	LIEPS(1)DS(1)S(1)HVDEKEVETIPDR	4	0.15588	2	0.538	0.582	0.695	1.016	0.975	1.072	1.231	1.238	1.387	1.688	0.0027971	1.259	0.0085042	2.125	0.0008798
A0A1U8PJN2	420	S	uncharacterized protein LOC107958994	LOC107958994	0.999995	1.13802e-20	120.39	DVSVDGDVS(1)S(1)ENRR	2	2.3518	5	0.532	0.491	0.544	0.944	1.023	0.89	1.443	1.301	1.497	1.823	0.00029905	1.484	0.0024763	2.706	4.2475e-05
A0A1U8PJN2	491	S	uncharacterized protein LOC107958994	LOC107958994	0.990639	5.01406e-10	111.83	AY(0.012)EGAS(0.991)DS(0.997)EAK	3	0.38658	4	0.454	0.494	0.523	1.03	1.079	1.009	1.448	1.294	1.299	2.12	7.9593e-05	1.296	0.0035001	2.747	5.6159e-05
A0A1U8PJN2	402	S	uncharacterized protein LOC107958994	LOC107958994	1	0.000357946	68.41	HDS(1)KDDAGS(1)PCR	2	1.2438	2	0.276	0.22	0.331	1.199	0.984	1.181	1.478	1.284	1.47	4.068	0.00045974	1.258	0.041943	5.117	0.00020202
A0A1U8PJN2	433	S	uncharacterized protein LOC107958994	LOC107958994	0.977442	3.88997e-07	102.73	ETDFQHS(0.023)S(0.977)PK	2	0.055772	3	0.44	0.403	0.4	1.07	0.985	0.963	1.405	1.448	1.452	2.428	3.8354e-05	1.426	0.00045731	3.463	1.3723e-06
A0A1U8PJN2	497	S	uncharacterized protein LOC107958994	LOC107958994	0.711625	0.000309822	56.719	AY(0.008)EGAS(0.986)DS(0.295)EAKS(0.712)NR	3	0.96425	1	0.526	0.49	0.46	1.002	1.016	1.04	1.443	1.352	1.306	2.072	5.712e-05	1.341	0.00071924	2.778	2.4991e-05
A0A1U8PJN2	408	S	uncharacterized protein LOC107958994	LOC107958994	1	1.01236e-06	80.632	HDS(1)KDDAGS(1)PCR	2	1.2438	5	0.296	0.212	0.319	1.016	0.885	1.056	1.567	1.429	1.643	3.576	0.00070401	1.569	0.0025979	5.609	0.000196438
A0A1U8PJN2	421	S	uncharacterized protein LOC107958994	LOC107958994	1	1.13802e-20	120.39	DVSVDGDVS(1)S(1)ENRR	2	2.3518	6	0.42	0.404	0.473	0.98	0.965	0.949	1.502	1.39	1.492	2.231	7.8102e-05	1.515	9.8452e-05	3.38	2.0985e-05
A0A1U8PJN2	591	S	uncharacterized protein LOC107958994	LOC107958994	1	1.55141e-10	115.8	NDDEEVIGS(1)PK	2	0.076014	2	0.389	0.407	0.363	1.013	0.999	0.972	1.507	1.393	1.492	2.575	1.58199e-05	1.472	0.00015513	3.789	2.7885e-06
A0A1U8PJN2	382	S	uncharacterized protein LOC107958994	LOC107958994	0.999983	1.89666e-08	89.358	LIEPS(1)DS(1)S(1)HVDEKEVETIPDR	4	0.15588	3	0.484	0.567	0.614	0.966	0.968	1.011	1.286	1.328	1.463	1.769	0.00129859	1.384	0.0014566	2.449	0.00035819
A0A1U8PJN2	414	S	uncharacterized protein LOC107958994	LOC107958994	0.912313	4.51832e-09	93.776	DVS(0.912)VDGDVS(0.126)S(0.961)ENRR	2	1.1724	1	0.399	0.319	0.358	0.922	0.793	1.081	1.61	1.351	1.663	2.599	0.0009979	1.654	0.0100593	4.297	8.4979e-05
A0A1U8PJN2	477	S	uncharacterized protein LOC107958994	LOC107958994	0.992402	7.06526e-20	148.52	ETT(0.008)S(0.992)S(1)VDDVSK	2	0.59172	2	0.431	0.339	0.389	1.067	1.097	1.086	1.394	1.42	1.31	2.804	0.0045398	1.269	0.00076012	3.558	6.2932e-05
A0A1U8PJN2	478	S	uncharacterized protein LOC107958994	LOC107958994	0.999819	7.06526e-20	148.52	ETT(0.008)S(0.992)S(1)VDDVSK	2	0.59172	2	0.431	0.339	0.389	1.067	1.097	1.086	1.394	1.42	1.31	2.804	0.0045398	1.269	0.00076012	3.558	6.2932e-05
A0A1U8PM75	464	S	serine/threonine-protein kinase EDR1 isoform X2	LOC107959790	0.999449	8.03534e-05	71.031	AIS(0.999)LPS(0.041)S(0.958)PHGY(0.001)R	4	-0.18038	3	1.344	1.902	1.009	1.42	1.197	1.206	0.507	0.47	0.5	0.898	0.70978	0.386	9.8077e-05	0.347	0.030985
A0A1U8PP08	232	S	tetraspanin-18-like	LOC107961222	1	7.79039e-26	131.45	DIDDEDEDDYES(1)IRGR	3	-0.65387	3	1.652	1.7	1.57	0.937	0.855	1.096	0.603	0.629	0.69	0.587	0.002119	0.666	0.0081648	0.39	3.6979e-05
A0A1U8PQZ8	104	Y	ATP-dependent Clp protease proteolytic subunit	LOC107961929	0.9035	3.41958e-06	96.604	S(0.003)VS(0.094)Y(0.904)NEHRPR	3	-0.34722	2	0.214	0.147	0.187	0.348	0.457	0.472	2.143	2.1	2.259	2.33	0.0043956	5.092	7.9371e-05	11.865	2.2201e-05
A0A1U8PRN9	47	S	DNA-directed RNA polymerases IV and V subunit 4-like	LOC107962112	0.989276	9.187e-28	130.19	VQFGT(0.011)EGS(0.989)PDVNFS(0.092)S(0.908)PK	3	1.0841	3	0.724	0.417	0.669	1.378	1.426	1.319	0.946	1.053	0.818	2.278	0.039263	0.683	0.0072995	1.556	0.067897
A0A1U8PS38	23	S	Acetyl-coenzyme A synthetase	LOC107962199	0.999569	0.000108643	72.359	HVES(1)MAS(1)LPS(0.001)GAGK	3	1.93	2	0.7	0.644	0.622	0.81	0.862	0.847	1.395	1.431	1.482	1.281	0.0032968	1.71	3.5082e-05	2.191	3.8303e-05
A0A1U8PSH8	253	S	uncharacterized protein At4g15545-like isoform X2	LOC107962276	0.703231	0.0311578	50.314	T(0.755)S(0.235)AAT(0.291)S(0.703)PT(0.017)K	3	0.01031	1	1.303	1.641	1.28	1.305	1.279	1.178	0.603	0.431	0.504	0.891	0.26876	0.409	0.00089868	0.364	0.00128437
A0A1U8PSH8	218	T	uncharacterized protein At4g15545-like isoform X2	LOC107962276	0.986379	0.0426039	50.806	FS(0.015)IT(0.923)PY(0.076)IT(0.986)PR	2	-0.10085	1	1.932	1.108	1.361	1.001	1.091	0.909	0.588	0.766	0.837	0.682	0.103299	0.73	0.052717	0.498	0.024544
A0A1U8PSH8	214	T	uncharacterized protein At4g15545-like isoform X2	LOC107962276	0.922947	0.0426039	50.806	FS(0.015)IT(0.923)PY(0.076)IT(0.986)PR	2	-0.10085	1	1.932	1.108	1.361	1.001	1.091	0.909	0.588	0.766	0.837	0.682	0.103299	0.73	0.052717	0.498	0.024544
A0A1U8PTN6	337	S	putative clathrin assembly protein At5g35200	LOC107962584	1	2.41983e-07	90.725	S(1)PS(1)PPPPEPEKVEK	4	-0.58853	19	1.706	1.706	1.551	0.861	0.852	0.82	0.757	0.704	0.797	0.51	4.1806e-05	0.891	0.040738	0.455	8.0314e-05
A0A1U8PTN6	335	S	putative clathrin assembly protein At5g35200	LOC107962584	1	2.41983e-07	90.725	S(1)PS(1)PPPPEPEKVEK	4	-0.58853	15	1.813	1.796	1.566	0.841	0.818	0.782	0.741	0.68	0.788	0.472	0.000136543	0.905	0.101124	0.427	0.000181215
A0A1U8PTR4	8	S	CCR4-NOT transcription complex subunit 10-like	LOC107962588	0.593006	0.0111701	51.726	DS(0.034)S(0.864)S(0.593)S(0.509)PAPNR	2	0.31414	1	0.542	0.713	0.535	0.76	0.982	0.975	1.239	1.648	1.338	1.518	0.029118	1.555	0.021203	2.36	0.0024445
A0A1U8PTR4	7	S	CCR4-NOT transcription complex subunit 10-like	LOC107962588	0.864191	0.011919	51.726	DS(0.034)S(0.864)S(0.593)S(0.509)PAPNR	2	0.31414	1	0.542	0.713	0.535	0.76	0.982	0.975	1.239	1.648	1.338	1.518	0.029118	1.555	0.021203	2.36	0.0024445
A0A1U8PTR4	9	S	CCR4-NOT transcription complex subunit 10-like	LOC107962588	0.45043	0.0111701	51.286	DS(0.021)S(0.078)S(0.45)S(0.45)PAPNR	2	1.3599	1	0.542	0.713	0.535	0.76	0.982	0.975	1.239	1.648	1.338	1.518	0.029118	1.555	0.021203	2.36	0.0024445
A0A1U8PV57	127	Y	uncharacterized protein LOC107962960	LOC107962960	0.85984	0.0151782	98.044	GVT(0.001)Y(0.86)GS(0.14)FK	2	-0.46333	1	0.12	0.122	0.185	0.695	0.592	0.643	1.983	1.862	2.09	4.52	0.00051534	3.075	3.9607e-05	13.899	5.6658e-05
A0A1U8PV57	129	S	uncharacterized protein LOC107962960	LOC107962960	0.999229	0.000811127	89.047	GVTY(0.001)GS(0.999)FK	3	0.46761	2	0.341	0.219	0.323	0.639	0.752	0.643	1.811	1.825	1.887	2.304	0.0046989	2.715	5.6239e-05	6.255	0.0056645
A0A1U8PW26	35	T	GTP-binding nuclear protein	LOC107962636	1	0.00481338	82.261	HLT(1)GEFEK	3	-0.27639	1	0.598	0.557	0.512	0.519	0.512	0.627	1.793	1.818	1.754	0.995	0.92668	3.236	0.0031412	3.218	1.71209e-05
A0A1U8PXI5	582	S	Protein disulfide-isomerase	LOC107963870	0.999887	1.55578e-05	84.249	ES(0.002)DKS(0.998)S(1)NGGLKDEL	3	-0.13538	1	0.256	0.344	0.32	0.358	0.425	0.364	2.078	2.125	2.179	1.247	0.097101	5.564	3.4308e-06	6.937	0.0021371
A0A1U8PXI5	581	S	Protein disulfide-isomerase	LOC107963870	0.998478	1.55578e-05	84.249	ES(0.002)DKS(0.998)S(1)NGGLKDEL	3	-0.13538	1	0.256	0.344	0.32	0.358	0.425	0.364	2.078	2.125	2.179	1.247	0.097101	5.564	3.4308e-06	6.937	0.0021371
A0A1U8PXR8	77	S	splicing factor 3B subunit 2-like	LOC107962985	1	4.3813e-44	152.05	NTSHQENDAADGPVS(1)EAGDS(1)DAAEDEK	4	-0.16843	1	0.407	0.519	0.503	1.091	1.083	1.192	1.212	1.314	1.293	2.355	0.00047574	1.135	0.032696	2.672	0.00024493
A0A1U8PXR8	72	S	splicing factor 3B subunit 2-like	LOC107962985	1	4.3813e-44	152.05	NTSHQENDAADGPVS(1)EAGDS(1)DAAEDEK	4	-0.16843	1	0.407	0.519	0.503	1.091	1.083	1.192	1.212	1.314	1.293	2.355	0.00047574	1.135	0.032696	2.672	0.00024493
A4GXB9	240	S	uncharacterized protein LOC107912880	LOC107912880	0.833927	2.69598e-38	164.69	T(0.163)GS(0.834)VIS(0.003)AYS(1)FAQHAR	3	-0.27175	1	0.731	0.641	0.572	0.841	0.84	1.148	1.444	1.189	1.37	1.455	0.042642	1.415	0.040658	2.059	0.0013827
D2D330	128	S	Lactoylglutathione lyase	---	0.977186	5.93949e-07	99.5	GGS(0.977)S(0.023)VIAFVK	2	0.21856	2	1.553	1.603	1.531	0.74	0.772	0.779	0.882	0.848	0.948	0.489	2.1501e-06	1.169	0.0128557	0.571	9.622e-05
D9Z6D4	253	S	14-3-3g protein	---	1	1.08467e-10	102.29	EAS(1)KPES(1)GEGQQ	2	0.17067	2	1.816	1.776	1.608	0.905	0.79	0.777	0.76	0.673	0.729	0.475	0.00026	0.875	0.091316	0.416	7.5267e-05
G1JRK7	781	S	Sucrose synthase	---	0.999982	0.00316131	53.491	HVSNLDRLES(1)R	3	-0.061204	1	0.31	0.36	0.381	0.446	0.732	0.588	1.93	1.974	1.768	1.68	0.032243	3.212	0.00128497	5.397	1.88113e-05
